# Supplementary material for: N-{2-[4-(2-Hy­droxy­eth­yl)piperazin-1-yl]eth­yl}phthalimide
Source: Acta Crystallogr Sect E Struct Rep Online. 2011 Dec 21;68(Pt 1):o173. doi: 10.1107/S160053681105327X (PMC3254512; doi:10.1107/S160053681105327X)
Supplement: Supplementary file 2 [file e-68-0o173-Isup2.hkl]

# 
# h,k,l, Fc-squared, Fo-squared, sigma(Fo-squared) and status flag 
# 
data_I
_shelx_title ' 110223B in P2(1)/n' 
_shelx_refln_list_code          4 
_shelx_F_calc_maximum      130.15 
_exptl_crystal_F_000       648.00 
_reflns_d_resolution_high  0.8393 
 
loop_ 
 _symmetry_equiv_pos_as_xyz 
 'x, y, z' 
 '-x+1/2, y+1/2, -z+1/2' 
 '-x, -y, -z' 
 'x-1/2, -y-1/2, z-1/2' 
 
_cell_length_a     5.8109 
_cell_length_b    37.0117 
_cell_length_c     7.3537 
_cell_angle_alpha  90.000 
_cell_angle_beta   95.634 
_cell_angle_gamma  90.000 
 
_shelx_F_squared_multiplier     1.000 
 
loop_ 
 _refln_index_h 
 _refln_index_k 
 _refln_index_l 
 _refln_F_squared_calc 
 _refln_F_squared_meas 
 _refln_F_squared_sigma 
 _refln_observed_status 
   2   0   0     2122.03     1812.85     38.27 o 
   4   0   0      261.19      265.41      6.07 o 
   6   0   0      210.82      225.53      5.53 o 
   1   1   0      326.21      304.26      6.52 o 
   2   1   0       22.68       14.44      0.48 o 
   3   1   0      909.51      977.61     14.77 o 
   4   1   0       66.39       80.28      1.59 o 
   5   1   0      109.31      108.20      1.86 o 
   6   1   0        0.56        4.40      1.05 o 
   1   2   0     2211.76     1957.31     34.00 o 
   2   2   0      110.87       67.08      3.51 o 
   3   2   0      145.26      179.04      3.04 o 
   4   2   0       34.32       37.76      0.84 o 
   5   2   0       19.69       21.04      0.73 o 
   6   2   0       60.32       46.42      1.30 o 
   1   3   0    13271.29    13362.90    178.96 o 
   2   3   0     3906.04     3797.05     65.51 o 
   3   3   0      205.22      238.35      3.40 o 
   4   3   0        0.54        1.60      0.32 o 
   5   3   0        1.29        1.56      0.39 o 
   6   3   0       44.15       50.58      1.36 o 
   0   4   0     1185.01     1080.57     16.22 o 
   1   4   0     2757.70     2721.77     40.97 o 
   2   4   0       10.70       27.47      1.08 o 
   3   4   0       45.77       53.04      0.95 o 
   4   4   0       48.25       48.00      0.96 o 
   5   4   0        0.19        1.37      0.38 o 
   6   4   0        0.00        1.20      0.57 o 
   1   5   0     8192.12     8431.23    167.51 o 
   2   5   0      932.20      936.49     16.29 o 
   3   5   0       32.95       35.07      0.72 o 
   4   5   0       55.29       73.38      1.30 o 
   5   5   0      192.91      193.61      2.98 o 
   6   5   0        1.88        1.38      0.65 o 
   0   6   0      724.35      825.57     11.03 o 
   1   6   0      786.24      715.98     10.79 o 
   2   6   0      974.48      854.67     14.86 o 
   3   6   0       76.42       97.15      1.53 o 
   4   6   0       36.65       50.13      1.14 o 
   5   6   0       11.29       11.78      0.61 o 
   6   6   0       98.08      102.27      2.45 o 
   1   7   0     1265.11     1265.85     26.44 o 
   2   7   0      285.36      344.92     10.11 o 
   3   7   0      288.62      319.06      4.48 o 
   4   7   0       29.58       40.84      0.86 o 
   5   7   0        4.50        5.76      0.55 o 
   6   7   0        0.12        4.84      0.76 o 
   0   8   0     4380.16     4308.99     57.82 o 
   1   8   0     3758.41     3795.16     46.55 o 
   2   8   0      371.35      292.19      7.85 o 
   3   8   0      111.38      140.58      2.44 o 
   4   8   0      121.89      119.94      1.92 o 
   5   8   0      154.46      152.77      2.71 o 
   6   8   0      108.09       96.01      2.37 o 
   1   9   0     1077.69     1002.05     12.25 o 
   2   9   0      822.86      876.66     40.17 o 
   3   9   0        6.68        6.35      0.42 o 
   4   9   0       19.28       19.71      0.70 o 
   5   9   0       11.60       16.08      0.76 o 
   6   9   0       28.19       34.62      2.63 o 
   0  10   0     5523.72     5304.97    141.83 o 
   1  10   0      131.38      115.80      1.63 o 
   2  10   0     1324.02     1254.11     26.68 o 
   3  10   0      572.57      573.63     18.38 o 
   4  10   0        6.41        8.37      0.62 o 
   5  10   0      167.55      147.44      2.66 o 
   6  10   0        1.03        4.79      0.98 o 
   1  11   0      868.88      918.87     18.52 o 
   2  11   0        0.37        1.74      0.36 o 
   3  11   0      412.75      414.68     12.72 o 
   4  11   0       88.58       87.14      1.45 o 
   5  11   0       39.84       40.56      1.33 o 
   6  11   0       98.34       98.60      3.03 o 
   0  12   0      268.22      184.16      3.31 o 
   1  12   0      704.60      710.00     12.30 o 
   2  12   0     2006.13     1938.57     33.52 o 
   3  12   0       92.41       92.84      3.33 o 
   4  12   0       30.53       30.36      0.73 o 
   5  12   0       31.38       35.78      1.27 o 
   6  12   0        7.36        5.88      0.98 o 
   1  13   0     1285.04     1340.79     23.15 o 
   2  13   0     2750.23     2944.05     39.43 o 
   3  13   0     1144.89     1116.22     39.39 o 
   4  13   0       96.90       99.46      1.64 o 
   5  13   0      100.84       87.40      2.10 o 
   6  13   0       45.09       43.26      2.07 o 
   0  14   0     2013.86     1854.67     32.02 o 
   1  14   0     1208.96     1203.22     34.68 o 
   2  14   0      432.77      445.80      6.15 o 
   3  14   0       28.73       31.05      1.15 o 
   4  14   0        3.82        7.03      0.43 o 
   5  14   0        0.67        0.40      0.57 o 
   6  14   0       13.39       21.05      1.41 o 
   1  15   0      795.63      796.16     10.76 o 
   2  15   0        0.97        0.90      0.19 o 
   3  15   0        9.10        6.91      0.69 o 
   4  15   0       28.25       27.89      0.81 o 
   5  15   0        0.24        0.73      1.93 o 
   6  15   0        3.74        6.44      1.02 o 
   0  16   0      201.74      157.45      3.58 o 
   1  16   0     1780.62     1743.53     21.33 o 
   2  16   0        0.08        1.90      0.26 o 
   4  16   0      100.01      103.55      1.94 o 
   5  16   0        0.69        2.56      0.83 o 
   6  16   0       74.93       69.59      2.49 o 
   1  17   0       33.40       33.49      2.14 o 
   2  17   0      272.90      303.98      4.83 o 
   4  17   0      117.30      125.43      2.27 o 
   5  17   0       42.94       43.50      1.81 o 
   6  17   0        4.62        5.30      0.98 o 
   0  18   0     2152.21     2106.96     44.68 o 
   1  18   0     1297.70     1361.58     20.55 o 
   2  18   0      525.35      543.50      8.42 o 
   3  18   0      282.48      214.83      3.89 o 
   4  18   0      210.06      190.52      3.81 o 
   5  18   0       44.02       35.19      1.56 o 
   6  18   0        5.20        6.39      0.82 o 
   1  19   0        9.88       15.43      0.97 o 
   2  19   0      101.68      111.09      1.98 o 
   3  19   0       60.04       46.29      1.16 o 
   4  19   0      489.13      464.10      7.37 o 
   5  19   0        4.37        7.07      0.74 o 
   6  19   0        0.04        0.00      1.24 o 
   0  20   0      669.19      641.40     13.83 o 
   1  20   0       36.12       45.38      0.81 o 
   2  20   0        3.22        8.48      1.08 o 
   3  20   0      157.70      125.75      2.19 o 
   4  20   0      136.89      138.99      3.67 o 
   5  20   0        5.37        4.35      0.71 o 
   6  20   0        0.03        1.73      0.83 o 
   1  21   0      987.16     1008.09     12.44 o 
   2  21   0       21.00       27.31      0.94 o 
   3  21   0      129.19      147.95      3.00 o 
   4  21   0      311.74      301.41      7.10 o 
   5  21   0      166.60      130.22      3.62 o 
   6  21   0       11.38        8.19      1.12 o 
   0  22   0        5.80        0.74      0.28 o 
   1  22   0        0.41        1.52      0.41 o 
   2  22   0      141.46      145.33      2.44 o 
   3  22   0        8.66        5.41      0.50 o 
   4  22   0        0.17        3.44      0.83 o 
   5  22   0       37.06       32.78      1.55 o 
   1  23   0       82.03       78.46      1.17 o 
   2  23   0        5.37        8.63      0.47 o 
   3  23   0        0.58        0.52      0.33 o 
   4  23   0       38.83       30.88      1.47 o 
   5  23   0        2.85        2.54      0.83 o 
   0  24   0      109.69       89.06      1.83 o 
   1  24   0      463.07      450.05      5.67 o 
   2  24   0        0.10        0.54      0.21 o 
   3  24   0        0.92        1.33      0.39 o 
   4  24   0      228.83      192.52      4.84 o 
   5  24   0       12.67        7.02      1.45 o 
   1  25   0       30.70       41.50      0.75 o 
   2  25   0      143.40      151.89      2.62 o 
   3  25   0      233.83      241.64      4.63 o 
   4  25   0        1.61        7.73      0.92 o 
   5  25   0        5.75        6.15      1.02 o 
   0  26   0       23.60       17.08      0.66 o 
   1  26   0       92.81      102.17      1.48 o 
   2  26   0       33.08       40.54      1.45 o 
   3  26   0       36.08       51.54      1.79 o 
   4  26   0        9.92       13.73      1.24 o 
   5  26   0      132.15      122.42      3.60 o 
   1  27   0        4.26        8.57      0.49 o 
   2  27   0        8.46       11.40      0.51 o 
   3  27   0      262.21      242.08      4.87 o 
   4  27   0        0.37        0.97      0.78 o 
   5  27   0        6.41        7.85      1.17 o 
   0  28   0       46.20       48.75      1.19 o 
   1  28   0        2.55        3.56      0.43 o 
   2  28   0       12.42        9.52      0.50 o 
   3  28   0        0.02        3.01      0.84 o 
   4  28   0        0.57        3.39      0.88 o 
   5  28   0       16.66       15.71      1.32 o 
   1  29   0       68.28       80.09      1.40 o 
   2  29   0        6.35        9.36      0.50 o 
   3  29   0       19.60       21.02      1.27 o 
   4  29   0       93.17      105.37      3.08 o 
   5  29   0       44.40       41.72      1.85 o 
   0  30   0       24.56       25.62      0.84 o 
   1  30   0      592.38      590.02      8.19 o 
   2  30   0      172.38      177.70      2.74 o 
   3  30   0       63.10       70.32      2.25 o 
   4  30   0        0.30        0.76      0.78 o 
   5  30   0        3.68        4.49      1.17 o 
   1  31   0        9.27       25.12      0.77 o 
   2  31   0       68.67       83.70      1.74 o 
   3  31   0      168.66      151.97      3.91 o 
   4  31   0        8.96       12.56      1.16 o 
   0  32   0       62.06       58.80      1.91 o 
   1  32   0       26.70       29.11      0.75 o 
   2  32   0       33.12       42.77      1.10 o 
   3  32   0       20.82       24.24      1.59 o 
   4  32   0       72.61       62.99      2.25 o 
   1  33   0       70.86       70.63      1.32 o 
   2  33   0      159.63      140.39      2.61 o 
   3  33   0      176.49      163.35      4.21 o 
   4  33   0        1.19        2.21      0.86 o 
   0  34   0       13.11        9.38      0.76 o 
   1  34   0      105.29      114.02      1.90 o 
   2  34   0       25.02       28.19      0.95 o 
   3  34   0        0.12        3.37      1.24 o 
   4  34   0        4.99        5.96      1.93 o 
   1  35   0       12.26       17.34      0.65 o 
   2  35   0       13.96       15.92      0.79 o 
   3  35   0       10.43       11.95      1.52 o 
   4  35   0        0.42        0.14      0.78 o 
   0  36   0        0.93        0.69      0.59 o 
   1  36   0       63.77       58.91      1.36 o 
   2  36   0        2.23        3.51      0.55 o 
   3  36   0       49.19       50.16      1.86 o 
   1  37   0        7.13       11.47      0.84 o 
   2  37   0       34.65       30.82      1.32 o 
   3  37   0        0.12        3.53      0.88 o 
   0  38   0        1.86        2.35      0.68 o 
   1  38   0        0.10        0.60      0.53 o 
   2  38   0      194.68      190.10      5.57 o 
   3  38   0       40.89       40.86      2.28 o 
   1  39   0       10.78       11.51      0.87 o 
   2  39   0        9.91       21.57      1.11 o 
   3  39   0        2.86        3.84      0.92 o 
   0  40   0       17.53       14.36      1.12 o 
   1  40   0       45.98       52.21      1.59 o 
   2  40   0       10.01        9.07      0.87 o 
   1  41   0       16.41       19.90      1.05 o 
   2  41   0       60.76       62.37      2.67 o 
   0  42   0      105.23      105.52      4.56 o 
   1  42   0       64.77       51.68      1.61 o 
   2  42   0       27.12       24.23      2.07 o 
   1  43   0       60.51       64.39      1.82 o 
   0  44   0       91.52       92.92      4.15 o 
  -5   0   1      244.75      271.71      5.19 o 
  -3   0   1      147.46      186.63      6.09 o 
  -1   0   1       56.48       88.08      2.00 o 
   1   0   1     1599.68     1399.48     24.28 o 
   3   0   1        6.09       11.68      0.68 o 
   5   0   1      250.91      237.04      5.68 o 
  -6   1   1       14.51       17.14      0.75 o 
  -5   1   1       27.98       25.21      0.74 o 
  -4   1   1        0.00        0.00      0.54 o 
  -3   1   1       53.19       38.55      2.65 o 
  -2   1   1      228.30      245.37      4.43 o 
  -1   1   1     1181.79     1200.53     18.01 o 
   0   1   1     2505.89     2402.23     29.50 o 
   1   1   1       18.46       14.17      0.22 o 
   2   1   1       25.45       22.41      0.53 o 
   3   1   1       14.34       15.74      0.60 o 
   4   1   1      187.31      190.12      3.18 o 
   5   1   1       22.25       42.54      1.51 o 
   6   1   1      178.63      170.00      3.13 o 
  -6   2   1      138.41      142.89      2.24 o 
  -5   2   1       61.12       64.68      1.30 o 
  -4   2   1        2.62        2.38      0.58 o 
  -3   2   1       77.50       67.71      1.81 o 
  -2   2   1      159.95      146.54      2.72 o 
  -1   2   1    12557.26    12431.72    265.30 o 
   0   2   1       15.17        6.70      0.24 o 
   1   2   1      439.13      326.91      3.50 o 
   2   2   1      100.56       94.73      1.78 o 
   3   2   1      129.78      121.51      2.53 o 
   4   2   1        1.04        3.23      0.39 o 
   5   2   1      237.39      233.92      3.96 o 
   6   2   1       36.26       39.20      1.22 o 
  -6   3   1      155.88      175.11      2.86 o 
  -5   3   1       37.83       46.06      1.05 o 
  -4   3   1      450.29      467.27      8.44 o 
  -3   3   1      132.61       92.00      2.35 o 
  -2   3   1       23.66       22.78      0.61 o 
  -1   3   1     1935.26     1818.45     40.13 o 
   0   3   1        4.12        6.56      0.24 o 
   1   3   1      126.34      116.43      1.38 o 
   2   3   1      351.11      361.99      5.52 o 
   3   3   1      236.75      252.21      4.03 o 
   4   3   1      114.66      108.39      1.97 o 
   5   3   1       48.09       37.99      1.06 o 
   6   3   1       23.19       23.57      1.45 o 
  -6   4   1      124.16      131.87      2.31 o 
  -5   4   1       55.59       60.51      1.26 o 
  -4   4   1      302.99      314.27      5.81 o 
  -3   4   1        1.77        5.16      0.97 o 
  -2   4   1        8.33       10.38      1.24 o 
  -1   4   1     2131.15     1931.81     28.86 o 
   0   4   1     6771.23     7025.42    108.50 o 
   1   4   1      164.51      210.93      2.45 o 
   2   4   1        8.42       13.07      0.71 o 
   3   4   1      420.24      430.89      6.68 o 
   4   4   1       59.47       59.39      1.11 o 
   5   4   1        5.55        8.04      0.63 o 
   6   4   1        8.15        7.90      0.97 o 
  -6   5   1        3.99        2.71      0.74 o 
  -5   5   1       32.32       38.58      0.96 o 
  -4   5   1       23.19       37.42      1.09 o 
  -3   5   1      478.25      464.60     10.17 o 
  -2   5   1      630.62      689.48     13.51 o 
  -1   5   1    11430.95    10380.93   1265.99 o 
   0   5   1     5350.84     5362.87    121.56 o 
   1   5   1     4591.98     4387.93     66.53 o 
   2   5   1      219.74      204.93      2.84 o 
   3   5   1       38.70       43.87      0.87 o 
   4   5   1        4.22        4.85      0.37 o 
   5   5   1      148.11      173.26      3.06 o 
   6   5   1       17.72       17.03      1.36 o 
  -6   6   1       50.09       51.31      1.59 o 
  -5   6   1      139.31      150.66      2.41 o 
  -4   6   1      502.53      554.68      8.62 o 
  -3   6   1        4.73        4.82      0.38 o 
  -2   6   1      328.26      376.64      6.66 o 
  -1   6   1     1790.36     1823.53     55.40 o 
   0   6   1       57.92       49.31      0.96 o 
   1   6   1      406.92      342.30      5.21 o 
   2   6   1      818.40      859.92     12.94 o 
   3   6   1       99.74      116.67      1.78 o 
   4   6   1       19.88       21.11      0.59 o 
   5   6   1       41.40       37.39      1.05 o 
   6   6   1       10.91       12.72      0.98 o 
  -6   7   1        0.38        1.80      0.83 o 
  -5   7   1       19.28       20.69      0.81 o 
  -4   7   1       79.15       77.25      2.08 o 
  -3   7   1       14.41        6.14      1.02 o 
  -2   7   1     3373.19     3298.10     70.73 o 
  -1   7   1    11783.39    10970.80   1159.86 o 
   0   7   1     4821.38     4798.38    135.07 o 
   1   7   1        3.33        2.58      0.18 o 
   2   7   1       88.45       93.01      1.73 o 
   3   7   1       38.18       46.05      0.84 o 
   4   7   1      228.41      212.38      3.13 o 
   5   7   1      152.94      112.13      2.17 o 
   6   7   1       58.76       49.40      1.60 o 
  -6   8   1       11.16       10.28      1.38 o 
  -5   8   1       24.60       32.99      1.00 o 
  -4   8   1        9.98       10.13      0.56 o 
  -3   8   1        5.35        2.52      0.37 o 
  -2   8   1      128.93      118.35      3.06 o 
  -1   8   1     9905.61    10171.69    307.43 o 
   0   8   1    16025.77    18277.80    386.91 o 
   1   8   1    16938.96    16505.73    650.02 o 
   2   8   1      824.90      788.27     13.67 o 
   3   8   1       86.31       76.52      1.24 o 
   4   8   1        5.33        4.73      0.40 o 
   5   8   1       10.98       17.43      0.81 o 
   6   8   1       78.79       79.17      2.10 o 
  -6   9   1       24.27       19.23      1.36 o 
  -5   9   1      231.20      232.24      3.94 o 
  -4   9   1       21.18       26.02      0.77 o 
  -3   9   1      741.21      707.42     10.78 o 
  -2   9   1       26.43       17.72      0.69 o 
  -1   9   1    10204.85    10971.11    331.09 o 
   0   9   1     2458.13     2399.30     47.04 o 
   1   9   1        1.08        1.82      0.90 o 
   2   9   1      960.30     1033.00     13.91 o 
   3   9   1       83.79       77.17      1.25 o 
   4   9   1       61.72       64.51      1.16 o 
   5   9   1       95.04      108.15      2.50 o 
   6   9   1       69.18       79.21      2.10 o 
  -6  10   1        3.03        3.72      0.94 o 
  -5  10   1        0.70        1.66      0.50 o 
  -4  10   1       18.44       15.89      0.63 o 
  -3  10   1      308.79      265.35      4.85 o 
  -2  10   1     2181.85     2254.21     39.01 o 
  -1  10   1     1435.44     1626.14     34.48 o 
   0  10   1      165.58      190.07      3.79 o 
   1  10   1     2163.16     2093.07     31.41 o 
   2  10   1      497.40      586.25      7.25 o 
   3  10   1      249.53      263.07      3.71 o 
   4  10   1       36.08       52.42      1.20 o 
   5  10   1      123.01      112.08      2.58 o 
   6  10   1       10.43       19.16      1.17 o 
  -6  11   1        3.72        3.76      0.74 o 
  -5  11   1        4.58        3.93      0.63 o 
  -4  11   1       16.78       19.15      0.61 o 
  -3  11   1      259.56      224.49      6.12 o 
  -2  11   1      266.40      314.74      5.63 o 
  -1  11   1       67.69       45.21      1.45 o 
   0  11   1      145.55      145.86      2.07 o 
   1  11   1     1283.40     1184.74     17.80 o 
   2  11   1     1813.66     1842.59     30.09 o 
   3  11   1      600.88      531.68      8.12 o 
   4  11   1       88.98       79.04      1.56 o 
   5  11   1      197.85      206.50      4.18 o 
   6  11   1       17.59       19.38      1.11 o 
  -6  12   1       31.33       27.47      1.59 o 
  -5  12   1       29.46       26.24      0.91 o 
  -4  12   1       27.82       26.37      0.78 o 
  -3  12   1      951.92      984.25     17.21 o 
  -2  12   1       23.21        8.87      1.38 o 
  -1  12   1       37.53       26.33      0.76 o 
   0  12   1        5.74       16.87      0.71 o 
   1  12   1       59.31       50.72      1.90 o 
   2  12   1        6.92        3.58      0.48 o 
   3  12   1      256.16      274.10      4.29 o 
   4  12   1       60.43       63.01      1.31 o 
   5  12   1        4.49        3.38      0.70 o 
   6  12   1        4.06        2.97      0.77 o 
  -6  13   1       47.54       49.06      2.00 o 
  -5  13   1       35.29       36.26      1.21 o 
  -4  13   1      246.83      229.66      3.79 o 
  -3  13   1      601.76      678.82     11.96 o 
  -2  13   1      820.87      861.70     33.86 o 
  -1  13   1       34.21       23.67      1.28 o 
   0  13   1       54.88       69.25      1.21 o 
   1  13   1      906.20      870.49     13.16 o 
   2  13   1      668.27      668.90      8.31 o 
   3  13   1        4.95        7.68      0.71 o 
   4  13   1       69.56       75.51      1.84 o 
   5  13   1       18.37       22.33      1.09 o 
   6  13   1       54.02       52.26      2.10 o 
  -6  14   1        1.74        2.68      0.83 o 
  -5  14   1       33.96       39.17      1.61 o 
  -4  14   1        1.84        4.36      0.45 o 
  -3  14   1      142.45      108.20      2.15 o 
  -2  14   1      651.13      778.38     13.62 o 
  -1  14   1     1156.41     1139.52     19.79 o 
   0  14   1      741.63      629.17      8.53 o 
   1  14   1       12.18       12.39      1.45 o 
   2  14   1      877.07      814.27     10.10 o 
   3  14   1      544.17      599.39      9.40 o 
   4  14   1        6.59        5.52      0.61 o 
   5  14   1      223.31      212.93      4.31 o 
   6  14   1       54.56       59.45      2.25 o 
  -6  15   1       19.80       19.07      1.30 o 
  -5  15   1       93.56       94.38      2.79 o 
  -4  15   1      477.84      417.13      7.69 o 
  -3  15   1       16.54       23.83      1.99 o 
  -2  15   1     1185.37     1310.07     22.75 o 
  -1  15   1     1168.73     1319.98     22.88 o 
   0  15   1      223.42      270.76      6.35 o 
   1  15   1        3.34        2.02      0.22 o 
   2  15   1       36.27       44.17      0.81 o 
   3  15   1        8.44       10.85      0.52 o 
   4  15   1        1.71        2.62      0.53 o 
   5  15   1       16.14       20.01      1.06 o 
   6  15   1       42.49       45.89      2.00 o 
  -6  16   1        2.77        7.10      1.02 o 
  -5  16   1       13.32       15.60      1.22 o 
  -4  16   1      452.62      458.57      8.41 o 
  -3  16   1      445.45      445.89      9.85 o 
  -2  16   1       62.59       98.61      2.80 o 
  -1  16   1      204.53      251.21      4.37 o 
   0  16   1     1036.18     1169.65     15.75 o 
   1  16   1        5.86        8.10      0.28 o 
   2  16   1       14.39        4.76      0.28 o 
   3  16   1       37.52       23.64      1.38 o 
   4  16   1       98.98       79.85      1.91 o 
   5  16   1       83.07       83.17      2.13 o 
   6  16   1       15.11       12.09      1.27 o 
  -6  17   1       21.51       18.06      1.30 o 
  -5  17   1       39.34       35.78      1.61 o 
  -4  17   1       61.05       72.90      1.82 o 
  -3  17   1      537.03      570.44     10.13 o 
  -2  17   1     1490.85     1570.59     23.61 o 
  -1  17   1     1031.83     1123.32     16.92 o 
   0  17   1      273.71      260.43      3.66 o 
   1  17   1      245.64      265.98      3.68 o 
   2  17   1      102.66       99.76      1.58 o 
   3  17   1        0.03        0.00      0.22 o 
   4  17   1       18.13       20.92      0.98 o 
   5  17   1      107.44      103.13      2.63 o 
   6  17   1        3.53        5.33      1.02 o 
  -6  18   1        0.53        0.80      0.83 o 
  -5  18   1      136.02      114.93      3.32 o 
  -4  18   1        6.00        9.73      0.75 o 
  -3  18   1      145.79      165.29      3.19 o 
  -2  18   1      533.18      434.69      6.72 o 
  -1  18   1      259.77      241.54      3.42 o 
   0  18   1      359.63      340.81      5.29 o 
   1  18   1      120.10      121.53      1.79 o 
   2  18   1      792.58      761.08     10.39 o 
   3  18   1        0.50        1.02      0.30 o 
   4  18   1      130.74      129.42      2.82 o 
   5  18   1       79.93       84.58      2.15 o 
   6  18   1       27.31       31.05      3.25 o 
  -6  19   1        0.43        0.00      0.83 o 
  -5  19   1       83.90       73.30      2.39 o 
  -4  19   1       17.70       28.71      1.25 o 
  -3  19   1      204.77      208.79      3.91 o 
  -2  19   1        2.16        4.44      0.36 o 
  -1  19   1       10.61       13.60      1.03 o 
   0  19   1       65.36       89.27      1.38 o 
   1  19   1      150.71      151.05      2.19 o 
   2  19   1        8.90       26.94      1.51 o 
   3  19   1       31.36       34.00      0.84 o 
   4  19   1      438.59      390.25      7.26 o 
   5  19   1        7.62        4.36      0.88 o 
   6  19   1        6.65        7.17      1.12 o 
  -6  20   1        0.17        0.16      1.04 o 
  -5  20   1        9.10        6.03      1.31 o 
  -4  20   1      201.83      189.87      3.81 o 
  -3  20   1       22.18       25.95      1.16 o 
  -2  20   1      340.32      331.71      5.21 o 
  -1  20   1     1053.74     1020.01     13.83 o 
   0  20   1       35.11       46.89      0.83 o 
   1  20   1       16.84       28.94      1.15 o 
   2  20   1      508.31      557.06      7.70 o 
   3  20   1       11.06       12.01      0.53 o 
   4  20   1        0.76        3.62      0.63 o 
   5  20   1        6.46        6.17      1.11 o 
   6  20   1        2.90        1.50      0.92 o 
  -6  21   1        2.25        3.59      0.98 o 
  -5  21   1        2.75        3.00      1.17 o 
  -4  21   1        0.42        2.67      0.82 o 
  -3  21   1      164.24      156.40      3.81 o 
  -2  21   1      493.42      475.33      7.36 o 
  -1  21   1      648.86      630.62      8.64 o 
   0  21   1      158.03      190.09      3.42 o 
   1  21   1       18.94       18.97      0.45 o 
   2  21   1       22.23       33.33      1.40 o 
   3  21   1       55.49       59.30      1.31 o 
   4  21   1       68.10       68.71      2.68 o 
   5  21   1       54.85       58.58      2.15 o 
  -5  22   1      104.83       97.39      3.60 o 
  -4  22   1       10.44       11.88      0.77 o 
  -3  22   1        2.21        2.81      0.52 o 
  -2  22   1      286.35      273.89      4.38 o 
  -1  22   1     1584.08     1602.12     24.60 o 
   0  22   1        2.72        2.03      0.36 o 
   1  22   1      741.33      771.09      9.57 o 
   2  22   1       49.69       37.50      0.81 o 
   3  22   1        3.76        5.34      0.48 o 
   4  22   1        8.09        7.02      0.71 o 
   5  22   1       13.64       13.17      1.38 o 
  -5  23   1        5.11        6.38      1.59 o 
  -4  23   1       97.93       92.37      2.14 o 
  -3  23   1       21.53       16.67      0.83 o 
  -2  23   1        1.17        1.89      0.45 o 
  -1  23   1      536.62      522.84      8.13 o 
   0  23   1     1205.07     1139.97     15.43 o 
   1  23   1       14.74       28.42      2.02 o 
   2  23   1       61.28       52.17      1.12 o 
   3  23   1      272.37      224.92      3.79 o 
   4  23   1       23.37       27.08      1.10 o 
   5  23   1        1.63        0.00      1.59 o 
  -5  24   1       17.18       18.66      3.04 o 
  -4  24   1      235.58      224.93      4.45 o 
  -3  24   1       23.57       30.97      1.06 o 
  -2  24   1       92.49      110.90      1.96 o 
  -1  24   1      187.60      186.61      3.13 o 
   0  24   1       14.22       28.52      2.49 o 
   1  24   1       67.83       73.95      1.19 o 
   2  24   1       72.66       66.21      1.31 o 
   3  24   1       41.14       44.88      1.02 o 
   4  24   1       38.68       38.33      1.61 o 
   5  24   1        8.65        9.12      1.08 o 
  -5  25   1        0.00        2.49      1.24 o 
  -4  25   1      149.20      131.62      4.36 o 
  -3  25   1       18.95       18.13      0.85 o 
  -2  25   1      332.94      326.45      6.03 o 
  -1  25   1      172.91      157.14      2.36 o 
   0  25   1      137.75      128.08      2.70 o 
   1  25   1       10.66       17.09      0.57 o 
   2  25   1       49.05       62.11      1.27 o 
   3  25   1       39.99       50.61      1.24 o 
   4  25   1       65.72       54.79      1.65 o 
   5  25   1       23.96       23.95      1.17 o 
  -5  26   1        1.64        2.97      0.88 o 
  -4  26   1       53.94       56.08      2.05 o 
  -3  26   1      114.69      110.25      2.42 o 
  -2  26   1        2.37        2.91      0.63 o 
  -1  26   1      173.24      179.09      2.67 o 
   0  26   1     1166.39     1159.38     14.32 o 
   1  26   1       85.20       74.26      1.30 o 
   2  26   1       37.23       37.22      0.83 o 
   3  26   1       43.64       35.50      1.01 o 
   4  26   1       75.00       77.03      2.44 o 
   5  26   1        7.15        6.55      1.02 o 
  -5  27   1       29.59       30.32      1.51 o 
  -4  27   1       19.42       13.32      1.12 o 
  -3  27   1      176.61      170.89      3.46 o 
  -2  27   1        2.10        2.40      0.50 o 
  -1  27   1       28.26       31.66      1.12 o 
   1  27   1       22.89       33.20      0.86 o 
   2  27   1       19.15       17.71      0.61 o 
   3  27   1       59.38       70.43      1.55 o 
   4  27   1        1.17        1.86      1.24 o 
   5  27   1       10.20        8.60      1.17 o 
  -5  28   1       21.87       25.75      1.55 o 
  -4  28   1        1.92        4.41      0.92 o 
  -3  28   1      101.54       95.61      2.20 o 
  -2  28   1       26.91       27.32      0.98 o 
  -1  28   1       90.99       99.47      1.64 o 
   0  28   1       39.00       40.80      0.78 o 
   1  28   1      231.57      229.75      3.38 o 
   2  28   1       43.58       46.79      1.00 o 
   3  28   1        0.04        2.17      0.61 o 
   4  28   1       25.74       26.13      1.47 o 
   5  28   1        1.07        0.07      0.83 o 
  -5  29   1        4.35        1.85      0.92 o 
  -4  29   1        4.24        8.79      1.02 o 
  -3  29   1      156.08      141.37      2.98 o 
  -2  29   1       26.40       24.24      0.93 o 
  -1  29   1        0.38        1.36      0.37 o 
   0  29   1       84.51       80.44      1.24 o 
   1  29   1       28.46       25.82      0.69 o 
   2  29   1       10.04       11.30      0.58 o 
   3  29   1      128.70       92.70      1.91 o 
   4  29   1        2.64        2.94      1.52 o 
   5  29   1        6.22        4.76      0.98 o 
  -5  30   1        5.02        1.62      0.92 o 
  -4  30   1       14.37       25.83      1.41 o 
  -3  30   1        9.99       10.23      0.76 o 
  -2  30   1       24.65       28.36      1.04 o 
  -1  30   1        3.04        0.76      0.54 o 
   0  30   1       17.37       19.49      0.91 o 
   1  30   1        1.03        1.28      0.34 o 
   2  30   1        0.05        1.43      0.36 o 
   3  30   1        1.58        2.56      0.61 o 
   4  30   1       23.50       19.62      1.32 o 
  -4  31   1        6.18        5.08      0.92 o 
  -3  31   1        4.52        8.33      0.71 o 
  -2  31   1       63.42       71.35      1.76 o 
  -1  31   1        3.96        4.22      0.41 o 
   0  31   1        5.50        9.99      0.49 o 
   1  31   1       96.77       98.38      1.68 o 
   2  31   1      173.83      162.49      2.56 o 
   3  31   1        9.57       18.70      1.01 o 
   4  31   1       36.31       33.24      2.76 o 
  -4  32   1        2.42        0.00      0.78 o 
  -3  32   1       13.14       18.17      0.95 o 
  -2  32   1      133.97      129.82      2.77 o 
  -1  32   1       23.32       19.68      0.76 o 
   0  32   1       28.85       33.12      0.80 o 
   1  32   1        0.01        2.48      0.37 o 
   2  32   1        5.22       11.37      0.59 o 
   3  32   1        0.00        1.02      0.61 o 
   4  32   1       65.38       66.85      2.35 o 
  -4  33   1        0.27        1.38      1.24 o 
  -3  33   1       11.47       18.67      0.95 o 
  -2  33   1       61.83       75.35      1.86 o 
  -1  33   1        4.23        5.14      0.53 o 
   0  33   1        6.40        8.35      0.60 o 
   1  33   1      131.77      134.60      2.19 o 
   2  33   1       40.79       39.32      1.28 o 
   3  33   1       49.09       57.48      1.77 o 
   4  33   1       11.86       15.26      1.32 o 
  -4  34   1        6.91        8.03      1.06 o 
  -3  34   1        0.06        1.80      0.78 o 
  -2  34   1      277.94      265.90      5.12 o 
  -1  34   1       23.48       27.27      0.88 o 
   0  34   1        1.08        0.51      0.34 o 
   1  34   1       14.43       20.94      0.70 o 
   2  34   1      136.48      121.26      2.30 o 
   3  34   1       49.97       47.77      1.51 o 
   4  34   1        2.53        1.00      0.92 o 
  -4  35   1       31.58       33.21      1.65 o 
  -3  35   1        0.01        2.14      0.78 o 
  -2  35   1       75.60       78.06      1.94 o 
  -1  35   1      183.15      178.15      3.13 o 
   0  35   1        3.45        4.49      0.49 o 
   1  35   1      125.52      109.93      1.86 o 
   2  35   1        0.13        2.20      0.61 o 
   3  35   1       43.13       43.95      1.51 o 
   4  35   1       26.08       30.55      1.56 o 
  -3  36   1       72.72       77.96      2.49 o 
  -2  36   1       82.65       89.28      2.13 o 
  -1  36   1       43.54       46.80      1.43 o 
   0  36   1       15.44       14.88      0.71 o 
   1  36   1       25.18       30.89      0.87 o 
   2  36   1        4.18        1.80      0.72 o 
   3  36   1        1.28        2.72      0.72 o 
  -3  37   1        8.10       13.59      1.16 o 
  -2  37   1       58.81       62.90      1.70 o 
  -1  37   1       78.57       81.84      2.44 o 
   0  37   1       11.23       10.52      0.77 o 
   1  37   1      159.25      148.45      2.41 o 
   2  37   1       11.31       19.87      1.03 o 
   3  37   1        8.33        9.20      0.88 o 
  -3  38   1        0.74        0.46      0.83 o 
  -2  38   1       41.65       48.71      1.49 o 
  -1  38   1        1.90        5.81      0.83 o 
   0  38   1       59.28       63.83      1.72 o 
   1  38   1       21.66       26.11      0.96 o 
   2  38   1      173.34      161.78      3.61 o 
   3  38   1        1.36        0.97      0.72 o 
  -3  39   1        8.66       10.04      1.12 o 
  -2  39   1       24.79       30.48      1.22 o 
  -1  39   1       12.12       14.57      1.06 o 
   0  39   1        0.19        3.71      0.58 o 
   1  39   1        7.07        8.35      0.63 o 
   2  39   1       26.84       30.23      1.24 o 
   3  39   1       10.22       10.79      0.97 o 
  -2  40   1       25.35       21.17      1.27 o 
  -1  40   1        3.53        6.35      0.92 o 
   0  40   1       57.28       53.36      1.58 o 
   1  40   1       19.40       15.67      0.93 o 
   2  40   1        0.35        1.10      0.69 o 
  -2  41   1        6.67       10.44      1.08 o 
  -1  41   1       20.87       21.60      1.26 o 
   0  41   1       16.27       19.99      1.52 o 
   1  41   1        0.50        0.31      0.73 o 
   2  41   1        6.95        7.08      0.98 o 
  -2  42   1       36.25       36.78      1.66 o 
  -1  42   1        0.01        1.54      0.76 o 
   0  42   1        0.44        2.66      0.69 o 
   1  42   1       33.33       34.97      2.49 o 
  -1  43   1        2.01        2.30      0.83 o 
   0  43   1       79.03       68.50      1.91 o 
   1  43   1       41.59       45.34      2.90 o 
  -6   0   2       35.46       30.19      1.42 o 
  -4   0   2       24.91       27.78      1.16 o 
  -2   0   2       76.93      105.16      3.46 o 
   0   0   2     5850.92     5691.17    121.11 o 
   2   0   2       14.45        5.91      0.31 o 
   4   0   2       68.54       63.73      1.89 o 
   6   0   2       89.88       84.59      2.68 o 
  -6   1   2       93.34       89.20      1.76 o 
  -5   1   2       15.83       23.49      1.64 o 
  -4   1   2      111.74       70.98      1.45 o 
  -3   1   2      472.61      475.89      7.38 o 
  -2   1   2     2895.47     2856.17     83.30 o 
  -1   1   2      762.09      716.41     12.47 o 
   0   1   2        0.06        1.10      0.18 o 
   1   1   2       50.53       63.76      1.00 o 
   2   1   2      494.95      546.02      6.79 o 
   3   1   2      484.30      474.89      7.36 o 
   4   1   2       25.74       14.56      0.62 o 
   5   1   2       51.21       54.30      1.34 o 
   6   1   2        8.39       20.89      1.33 o 
  -6   2   2       30.30       41.48      1.36 o 
  -5   2   2      467.74      437.54      6.24 o 
  -4   2   2       11.78       14.84      0.61 o 
  -3   2   2        0.88        1.92      0.93 o 
  -2   2   2     1831.13     1782.49     42.05 o 
  -1   2   2     2015.16     1899.87     32.86 o 
   0   2   2     1149.08     1074.98     16.19 o 
   1   2   2     1050.74     1043.75     14.04 o 
   2   2   2      334.02      304.33      3.83 o 
   3   2   2      127.18      147.46      2.49 o 
   4   2   2        3.17        1.97      0.39 o 
   5   2   2      100.09      108.72      2.15 o 
   6   2   2       42.28       34.41      1.38 o 
  -6   3   2        3.20        5.87      0.72 o 
  -5   3   2       21.18       32.46      1.26 o 
  -4   3   2      227.87      214.59      3.51 o 
  -3   3   2       11.98       11.44      0.89 o 
  -2   3   2       79.08       68.46      2.31 o 
  -1   3   2     1022.70     1036.08     17.98 o 
   0   3   2        0.08        0.35      0.14 o 
   1   3   2      402.93      431.10      5.88 o 
   2   3   2     1147.63     1128.00     15.17 o 
   3   3   2      150.67      143.62      2.16 o 
   4   3   2       40.64       44.24      1.08 o 
   5   3   2      217.19      211.11      3.63 o 
   6   3   2       23.51       34.10      1.38 o 
  -6   4   2       17.37       17.90      0.96 o 
  -5   4   2      193.30      164.01      2.92 o 
  -4   4   2      169.64      172.28      3.38 o 
  -3   4   2     1422.38     1526.01     26.52 o 
  -2   4   2        2.99       11.01      1.23 o 
  -1   4   2      563.98      513.74     10.91 o 
   0   4   2      492.78      478.23      7.28 o 
   1   4   2      533.55      542.39      7.34 o 
   2   4   2      232.32      298.44      7.00 o 
   3   4   2      100.72      102.80      1.60 o 
   4   4   2       90.80       97.22      1.86 o 
   5   4   2      263.26      264.55      4.44 o 
   6   4   2       17.65       30.28      1.32 o 
  -6   5   2       70.01       79.04      1.82 o 
  -5   5   2        6.23       12.99      0.78 o 
  -4   5   2      151.01      190.38      3.67 o 
  -3   5   2     1326.19     1377.74     23.98 o 
  -2   5   2      939.52      990.20     17.22 o 
  -1   5   2       39.72       43.07      1.02 o 
   0   5   2      454.46      472.65      7.20 o 
   1   5   2      145.18      133.99      2.15 o 
   2   5   2      499.63      550.43      7.51 o 
   3   5   2      270.87      307.98      3.94 o 
   4   5   2      196.75      166.38      2.87 o 
   5   5   2        0.96        4.50      0.66 o 
   6   5   2        0.10        5.10      0.94 o 
  -6   6   2       52.90       60.18      1.55 o 
  -5   6   2        0.00        3.21      0.83 o 
  -4   6   2       27.05       22.65      1.17 o 
  -3   6   2      675.18      718.77     12.64 o 
  -2   6   2       24.10       35.03      0.93 o 
  -1   6   2       67.93      104.00      2.30 o 
   0   6   2      255.44      244.55      9.01 o 
   1   6   2       44.49       23.53      0.49 o 
   2   6   2      732.39      717.95     10.88 o 
   3   6   2       44.98       59.28      1.19 o 
   4   6   2      126.21      115.08      2.11 o 
   5   6   2        8.83        8.07      0.64 o 
   6   6   2      199.73      212.59      4.44 o 
  -6   7   2       22.27       21.17      0.98 o 
  -5   7   2       88.04       85.74      2.54 o 
  -4   7   2       10.27       13.62      1.55 o 
  -3   7   2      858.72      838.40     14.68 o 
  -2   7   2       11.12       18.98      0.77 o 
  -1   7   2     1717.99     1710.54     29.59 o 
   0   7   2       21.54       22.64      2.90 o 
   1   7   2       18.87       13.60      0.35 o 
   2   7   2        2.49        4.90      0.29 o 
   3   7   2      160.30      174.93      2.89 o 
   4   7   2      327.07      358.66      5.84 o 
   5   7   2       93.94      105.51      3.36 o 
   6   7   2       24.74       27.74      1.30 o 
  -6   8   2        8.09        8.57      0.84 o 
  -5   8   2      399.26      426.22      9.70 o 
  -4   8   2      262.46      277.28      6.41 o 
  -3   8   2      407.49      458.60      8.17 o 
  -2   8   2      897.82     1015.23     17.65 o 
  -1   8   2       28.69       23.06      2.14 o 
   0   8   2      172.76      213.63      6.65 o 
   1   8   2      167.74      178.08      5.02 o 
   2   8   2        1.27        0.45      0.27 o 
   3   8   2       48.75       61.36      1.20 o 
   4   8   2        5.18        9.54      0.59 o 
   5   8   2      317.11      296.88      5.76 o 
   6   8   2        1.23        2.25      0.74 o 
  -6   9   2        0.35        0.60      0.76 o 
  -5   9   2       42.43       46.27      1.81 o 
  -4   9   2        0.17        1.66      0.97 o 
  -3   9   2       74.66      111.85      2.26 o 
  -2   9   2      121.22      118.76      2.89 o 
  -1   9   2     4006.98     3972.92    198.75 o 
   0   9   2        1.73        0.58      0.90 o 
   1   9   2      157.53      185.44     11.87 o 
   2   9   2       38.03       60.99      1.19 o 
   3   9   2      126.48      113.55      1.96 o 
   4   9   2       16.28       14.51      0.64 o 
   5   9   2       59.28       56.05      1.67 o 
   6   9   2       54.17       56.42      1.83 o 
  -6  10   2       40.04       28.00      1.55 o 
  -5  10   2        7.64        8.81      1.93 o 
  -4  10   2      991.41      960.63     20.84 o 
  -3  10   2        5.09        6.19      0.87 o 
  -2  10   2       11.38       31.83      1.87 o 
  -1  10   2      329.20      351.21      9.31 o 
   1  10   2      422.18      418.11      6.40 o 
   2  10   2        0.18        2.31      0.32 o 
   3  10   2      207.60      194.28      3.18 o 
   4  10   2       53.12       61.90      1.31 o 
   5  10   2      177.06      185.43      3.86 o 
   6  10   2       21.54       26.08      1.49 o 
  -6  11   2        4.30        8.10      1.73 o 
  -5  11   2      390.44      402.32      7.52 o 
  -4  11   2       18.25       20.14      1.38 o 
  -3  11   2      724.34      800.37     17.32 o 
  -2  11   2      968.81     1025.64     22.00 o 
  -1  11   2      838.84      929.31     19.93 o 
   0  11   2       94.42       75.59      4.95 o 
   1  11   2      964.70     1037.07     13.98 o 
   2  11   2       54.70       49.31      1.02 o 
   3  11   2        8.96        8.51      0.43 o 
   4  11   2      131.82      146.79      3.09 o 
   5  11   2       89.50       91.19      2.29 o 
   6  11   2        1.17        3.89      1.01 o 
  -6  12   2        6.10       10.45      1.52 o 
  -5  12   2        0.00        2.98      0.83 o 
  -4  12   2        0.70        4.70      1.59 o 
  -3  12   2      110.21       96.78      2.63 o 
  -2  12   2      175.56      176.58      4.06 o 
  -1  12   2       23.90       33.48      0.75 o 
   0  12   2      208.34      181.89      9.64 o 
   1  12   2     2297.09     2379.71     31.92 o 
   2  12   2      135.83      128.06      2.61 o 
   3  12   2      142.71      161.47      2.69 o 
   4  12   2       36.83       35.96      1.17 o 
   5  12   2      240.00      243.31      4.87 o 
   6  12   2        9.66       14.26      1.06 o 
  -6  13   2        5.96        6.37      1.45 o 
  -5  13   2        5.76        7.85      0.79 o 
  -4  13   2      133.34      125.36      3.23 o 
  -3  13   2      234.87      284.22      6.46 o 
  -2  13   2     1351.70     1404.71     30.02 o 
  -1  13   2       52.00       70.91      1.69 o 
   0  13   2      894.57      946.65     16.43 o 
   1  13   2       87.66      102.31      1.55 o 
   2  13   2        0.10        0.76      0.17 o 
   3  13   2        2.49        1.29      0.36 o 
   4  13   2       12.59       13.38      0.85 o 
   5  13   2       39.76       43.81      1.95 o 
   6  13   2        3.05        5.70      0.85 o 
  -6  14   2       42.96       47.45      1.95 o 
  -5  14   2       80.19       80.09      2.05 o 
  -4  14   2      401.24      443.61      9.95 o 
  -3  14   2      273.96      266.62      6.65 o 
  -2  14   2      413.36      441.99      9.72 o 
  -1  14   2      129.16      138.47      3.74 o 
   0  14   2      670.35      708.76     12.34 o 
   1  14   2      139.56      159.73      2.63 o 
   2  14   2      225.64      251.37      4.69 o 
   3  14   2        4.12        5.42      0.45 o 
   4  14   2      130.77      129.70      2.82 o 
   5  14   2       10.49       12.97      0.95 o 
   6  14   2        7.11        6.69      0.96 o 
  -6  15   2        0.01        0.93      1.66 o 
  -5  15   2       15.18       12.21      0.84 o 
  -4  15   2       25.43       22.13      1.31 o 
  -3  15   2        5.53       12.97      2.21 o 
  -2  15   2     2792.45     2780.97     59.07 o 
  -1  15   2     1105.38     1061.97     22.63 o 
   0  15   2        0.89        0.70      0.24 o 
   1  15   2      747.73      803.82     12.22 o 
   2  15   2       19.28       22.09      1.27 o 
   3  15   2        9.65       12.02      0.71 o 
   4  15   2      320.44      285.13      5.47 o 
   5  15   2        0.08        0.55      0.56 o 
   6  15   2        1.96        0.91      0.69 o 
  -6  16   2        4.95        4.21      0.92 o 
  -5  16   2       64.02       52.29      1.80 o 
  -4  16   2      149.33      151.38      4.08 o 
  -3  16   2      124.09      121.36      3.03 o 
  -2  16   2     1155.76     1148.23     24.63 o 
  -1  16   2      441.31      457.80      8.07 o 
   0  16   2      348.44      434.04      7.67 o 
   1  16   2     2629.83     2794.09     41.82 o 
   2  16   2     1165.18     1141.36     15.44 o 
   3  16   2        9.26        6.77      0.78 o 
   4  16   2       35.03       32.51      1.90 o 
   5  16   2        0.03        0.10      0.58 o 
   6  16   2        0.16        1.85      0.92 o 
  -6  17   2        1.54        2.23      1.11 o 
  -5  17   2       54.62       45.63      1.42 o 
  -4  17   2       27.79       22.25      0.98 o 
  -3  17   2      148.10      127.20      3.53 o 
  -2  17   2     2411.83     2154.17    295.93 o 
  -1  17   2      758.77      900.35     15.72 o 
   0  17   2      972.38     1014.97     15.32 o 
   1  17   2       41.36       46.87      3.37 o 
   2  17   2      115.57      138.76      2.25 o 
   3  17   2      179.11      189.54      3.75 o 
   4  17   2       32.43       33.85      2.28 o 
   5  17   2       15.22       15.48      0.98 o 
   6  17   2       68.35       77.83      2.69 o 
  -6  18   2        6.82        4.79      1.38 o 
  -5  18   2       14.12       14.68      0.93 o 
  -4  18   2       13.05       16.39      0.87 o 
  -3  18   2       80.62       87.34      2.35 o 
  -2  18   2      296.27      314.50     10.12 o 
  -1  18   2        0.06        1.93      0.69 o 
   0  18   2        2.41        2.26      0.33 o 
   1  18   2       48.39       51.67      1.05 o 
   2  18   2      243.42      266.02      4.31 o 
   3  18   2        3.20        8.60      0.66 o 
   4  18   2        0.36        0.57      0.81 o 
   5  18   2        5.49        5.35      0.72 o 
  -6  19   2        5.16        5.23      0.96 o 
  -5  19   2        0.96        0.55      0.58 o 
  -4  19   2      126.18      110.21      2.45 o 
  -3  19   2       21.87       27.24      1.17 o 
  -2  19   2        1.52        8.15      0.97 o 
  -1  19   2      490.42      445.42      7.91 o 
   0  19   2        1.63        3.33      0.46 o 
   1  19   2      126.04      130.63      1.97 o 
   2  19   2      335.44      340.48      5.42 o 
   3  19   2        6.58        8.01      0.57 o 
   4  19   2       66.60       65.00      1.76 o 
   5  19   2       21.71       19.33      1.06 o 
  -6  20   2        3.81        6.96      1.06 o 
  -5  20   2        0.70        0.92      0.76 o 
  -4  20   2       95.65       90.41      2.15 o 
  -3  20   2       35.76       39.71      1.85 o 
  -1  20   2       38.07       45.53      2.32 o 
   0  20   2       49.22       38.27      0.98 o 
   1  20   2       63.76       81.40      1.33 o 
   2  20   2        0.71        2.89      0.49 o 
   3  20   2       14.22       14.29      0.71 o 
   4  20   2        4.66        9.06      0.80 o 
   5  20   2       55.54       57.50      1.86 o 
  -6  21   2        3.60        6.84      1.24 o 
  -5  21   2        5.67        5.45      1.17 o 
  -4  21   2      135.20      128.25      2.82 o 
  -3  21   2      153.64      121.59      3.12 o 
  -2  21   2      139.57      177.14      4.70 o 
  -1  21   2      221.58      253.62      4.66 o 
   0  21   2        6.07        5.61      0.35 o 
   1  21   2        4.05        8.83      0.39 o 
   2  21   2      136.66      123.18      2.21 o 
   3  21   2      392.42      367.27      5.94 o 
   4  21   2      193.93      158.97      2.94 o 
   5  21   2        4.78        6.69      1.54 o 
  -5  22   2        0.33        1.45      0.78 o 
  -4  22   2       71.99       70.41      1.85 o 
  -3  22   2        3.88        5.77      0.77 o 
  -2  22   2      728.21      728.64     15.88 o 
  -1  22   2        2.45        2.29      1.03 o 
   0  22   2        0.31        5.07      0.35 o 
   1  22   2        3.05        3.84      0.36 o 
   2  22   2      108.16      125.82      2.26 o 
   3  22   2        2.80        4.64      0.98 o 
   4  22   2        7.74        7.48      0.64 o 
   5  22   2        0.04        0.51      0.65 o 
  -5  23   2        7.51        9.18      1.06 o 
  -4  23   2       59.48       51.54      1.50 o 
  -3  23   2        1.93        1.05      0.50 o 
  -2  23   2      279.37      268.52      8.45 o 
  -1  23   2       37.16       29.44      0.98 o 
   0  23   2      258.17      264.30      4.22 o 
   1  23   2       52.49       51.43      1.04 o 
   2  23   2       91.95       97.91      1.88 o 
   3  23   2      231.79      212.95      3.67 o 
   4  23   2        3.90        6.78      0.62 o 
   5  23   2        1.51        1.59      1.31 o 
  -5  24   2        0.72        0.07      0.78 o 
  -4  24   2        0.00        0.64      0.55 o 
  -3  24   2       57.56       55.77      1.48 o 
  -2  24   2       21.71       26.11      1.17 o 
  -1  24   2       30.10       35.84      1.30 o 
   0  24   2       36.85       32.61      0.88 o 
   1  24   2       84.59       90.90      1.94 o 
   2  24   2      418.14      384.45      6.14 o 
   3  24   2       48.20       54.25      1.33 o 
   4  24   2       47.55       44.23      2.21 o 
   5  24   2       81.66       80.26      2.69 o 
  -5  25   2        3.44        4.94      0.92 o 
  -4  25   2        1.84        1.48      0.60 o 
  -3  25   2       89.67       96.10      2.21 o 
  -2  25   2       17.78       17.63      0.87 o 
  -1  25   2      298.32      306.10      4.88 o 
   0  25   2      214.01      230.24      3.33 o 
   1  25   2       94.47       86.29      1.89 o 
   2  25   2        2.78        7.67      1.24 o 
   3  25   2      432.29      414.11      6.67 o 
   4  25   2        7.44        9.20      0.72 o 
   5  25   2       10.80       11.32      1.22 o 
  -5  26   2        0.36        0.00      0.76 o 
  -4  26   2        5.87        3.07      0.63 o 
  -3  26   2       49.67       49.60      1.42 o 
  -2  26   2      270.50      283.49      5.36 o 
  -1  26   2       15.48       15.34      0.98 o 
   0  26   2       64.91       78.80      1.32 o 
   1  26   2      213.20      233.03      4.40 o 
   2  26   2      376.84      346.45      4.98 o 
   3  26   2      106.09       96.33      1.93 o 
   4  26   2       30.54       27.31      1.01 o 
   5  26   2        4.91        7.42      1.08 o 
  -5  27   2        1.21        2.90      0.92 o 
  -4  27   2        2.19        1.35      0.60 o 
  -3  27   2      329.60      285.19      5.46 o 
  -2  27   2      439.36      418.69      7.69 o 
  -1  27   2      318.11      318.93      5.92 o 
   0  27   2        4.69        6.74      0.39 o 
   1  27   2        1.02        2.78      0.72 o 
   2  27   2      143.03      121.24      2.28 o 
   3  27   2       42.17       43.87      1.17 o 
   4  27   2       16.52       14.47      0.84 o 
   5  27   2        0.50        1.15      0.92 o 
  -5  28   2       37.84       46.20      2.76 o 
  -4  28   2       12.68       12.73      0.89 o 
  -3  28   2      175.62      180.66      3.70 o 
  -2  28   2        5.60        5.94      0.83 o 
  -1  28   2      296.03      303.83      5.65 o 
   0  28   2       95.37       73.10      1.26 o 
   1  28   2       31.06       28.44      0.85 o 
   2  28   2       66.38       75.57      1.61 o 
   3  28   2        5.92        8.41      0.58 o 
   4  28   2       20.76       20.27      1.09 o 
  -5  29   2        3.53        6.61      1.06 o 
  -4  29   2        4.39        6.33      1.00 o 
  -3  29   2       50.72       62.27      2.24 o 
  -2  29   2       98.09      106.95      2.40 o 
  -1  29   2      221.74      217.22      4.21 o 
   0  29   2        5.63       11.47      0.97 o 
   1  29   2      249.61      245.72      4.05 o 
   2  29   2      144.16      128.35      2.40 o 
   3  29   2      188.60      166.30      3.03 o 
   4  29   2        0.56        2.96      0.57 o 
  -4  30   2       10.30       13.05      1.16 o 
  -3  30   2        2.08        2.30      0.63 o 
  -2  30   2       93.60      100.82      3.29 o 
  -1  30   2      239.22      249.44      4.77 o 
   0  30   2      539.88      527.03      8.18 o 
   1  30   2      106.78       94.88      1.84 o 
   2  30   2      311.53      316.57      5.19 o 
   3  30   2       42.14       39.89      1.26 o 
   4  30   2       90.05       79.90      2.18 o 
  -4  31   2        3.21        1.12      0.90 o 
  -3  31   2        7.04       10.89      0.82 o 
  -2  31   2        9.54        9.29      0.82 o 
  -1  31   2       51.57       51.43      1.38 o 
   0  31   2      140.39      129.21      2.42 o 
   1  31   2       62.74       68.35      1.86 o 
   2  31   2       38.17       39.58      1.21 o 
   3  31   2        9.32        8.79      0.78 o 
   4  31   2        3.09        2.60      1.18 o 
  -4  32   2        0.01        1.24      1.11 o 
  -3  32   2        7.70        7.03      0.74 o 
  -2  32   2        3.28        3.96      0.64 o 
  -1  32   2       10.29       12.18      0.95 o 
   0  32   2      166.54      169.07      2.90 o 
   1  32   2      236.26      229.35      3.86 o 
   2  32   2       45.36       48.86      1.24 o 
   3  32   2        9.96       11.58      0.78 o 
   4  32   2        5.02        4.79      0.82 o 
  -4  33   2        7.68       10.00      1.12 o 
  -3  33   2       74.91       55.66      1.62 o 
  -2  33   2       12.52       13.22      0.82 o 
  -1  33   2        0.01        1.27      0.53 o 
   0  33   2      363.46      360.33      6.69 o 
   1  33   2       15.50       19.56      0.84 o 
   2  33   2       33.61       31.92      1.00 o 
   3  33   2       43.86       46.74      1.54 o 
   4  33   2       33.76       31.06      1.72 o 
  -4  34   2        6.22        7.15      1.06 o 
  -3  34   2        0.54        2.31      0.71 o 
  -2  34   2        3.45        4.56      0.66 o 
  -1  34   2       33.54       30.86      1.37 o 
   0  34   2      339.29      353.50      6.61 o 
   1  34   2       85.32       81.29      1.69 o 
   2  34   2        0.41        0.50      0.50 o 
   3  34   2        0.66        2.21      0.72 o 
  -4  35   2        3.58        2.09      1.73 o 
  -3  35   2        7.31        9.93      0.85 o 
  -2  35   2        0.02        1.01      0.66 o 
  -1  35   2       55.54       52.72      1.81 o 
   0  35   2       69.46       86.65      2.04 o 
   1  35   2        0.80        2.96      0.51 o 
   2  35   2       35.48       39.36      1.17 o 
   3  35   2       64.29       54.59      1.70 o 
  -3  36   2        0.10        1.25      0.72 o 
  -2  36   2        3.02        4.98      0.69 o 
  -1  36   2        0.13        2.43      0.66 o 
   0  36   2       15.62       12.48      0.79 o 
   1  36   2       67.96       62.17      1.42 o 
   2  36   2       77.97       82.44      1.79 o 
   3  36   2        7.53        6.49      0.88 o 
  -3  37   2        4.23        6.33      0.76 o 
  -2  37   2        7.12        6.51      0.77 o 
  -1  37   2       90.02       87.68      4.01 o 
   0  37   2       26.87       20.85      1.31 o 
   1  37   2       58.20       56.08      1.32 o 
   2  37   2       12.68       14.39      0.82 o 
   3  37   2       34.34       35.62      1.40 o 
  -3  38   2        0.20        1.41      0.66 o 
  -2  38   2        4.70        7.17      0.98 o 
  -1  38   2       17.67       19.46      1.22 o 
   0  38   2        0.89        0.61      0.73 o 
   1  38   2        4.64        5.84      0.71 o 
   2  38   2       21.11       20.65      1.11 o 
  -2  39   2        0.07        1.73      1.17 o 
  -1  39   2        0.07        0.00      0.63 o 
   0  39   2        5.43        2.95      0.83 o 
   1  39   2       15.77       16.92      1.01 o 
   2  39   2       67.89       72.78      2.49 o 
  -2  40   2        0.51        1.31      0.78 o 
  -1  40   2       25.76       22.88      1.73 o 
   0  40   2       10.69       11.45      1.06 o 
   1  40   2       71.08       72.90      1.93 o 
   2  40   2        2.94        3.75      0.74 o 
  -2  41   2        8.24        9.89      1.02 o 
  -1  41   2        0.07        0.49      0.73 o 
   0  41   2        6.02        9.10      1.02 o 
   1  41   2       15.29       19.72      1.87 o 
  -1  42   2        8.28        7.51      2.07 o 
   0  42   2       60.18       50.51      1.95 o 
   1  42   2       76.93       79.21      2.58 o 
  -5   0   3       32.47       31.47      1.36 o 
  -3   0   3      926.90     1020.26     32.92 o 
  -1   0   3      118.52       98.41      2.34 o 
   1   0   3      396.75      325.83      7.17 o 
   3   0   3      250.86      295.30      6.56 o 
   5   0   3        5.05        4.10      0.79 o 
  -6   1   3       26.22       30.18      1.71 o 
  -5   1   3       10.02        4.18      0.51 o 
  -4   1   3        3.92        6.35      0.49 o 
  -3   1   3       10.15       16.36      0.66 o 
  -2   1   3     2030.74     2006.77     42.36 o 
  -1   1   3        5.72        0.60      0.17 o 
   0   1   3       13.89       24.19      0.91 o 
   1   1   3      516.92      585.16      8.94 o 
   2   1   3      477.99      511.76      7.00 o 
   3   1   3      254.63      270.55     10.54 o 
   4   1   3       45.66       46.98      1.16 o 
   5   1   3        9.68       16.83      0.82 o 
   6   1   3        3.30        7.38      1.52 o 
  -6   2   3       14.62       10.64      1.17 o 
  -5   2   3        0.38        0.87      0.42 o 
  -4   2   3      226.22      217.55      3.64 o 
  -3   2   3       26.01       29.77      0.76 o 
  -2   2   3      157.85      166.53      3.90 o 
  -1   2   3       17.90       14.59      0.45 o 
   0   2   3     1156.95     1147.51     19.97 o 
   1   2   3      656.89      648.32      9.88 o 
   2   2   3       31.40       42.68      0.76 o 
   3   2   3       91.31       39.97      1.66 o 
   4   2   3      142.68      131.56      2.40 o 
   5   2   3        0.55        0.36      0.46 o 
   6   2   3      145.84      153.23      3.45 o 
  -6   3   3       20.38       20.71      1.34 o 
  -5   3   3        0.38        4.44      0.76 o 
  -4   3   3       33.19       37.90      1.30 o 
  -3   3   3       18.65       16.91      0.57 o 
  -2   3   3      362.00      444.40      7.88 o 
  -1   3   3        5.41        0.86      0.20 o 
   0   3   3       47.08       46.06      1.04 o 
   1   3   3       35.84       31.85      0.98 o 
   2   3   3       70.13       81.53      1.16 o 
   3   3   3      154.30      163.11      3.16 o 
   4   3   3       53.45       58.14      1.34 o 
   5   3   3       18.98       21.84      0.87 o 
   6   3   3        0.67        4.40      0.81 o 
  -6   4   3       19.26       25.08      1.20 o 
  -5   4   3        2.17        0.76      0.93 o 
  -4   4   3      108.60      114.24      2.10 o 
  -3   4   3      221.21      268.09      4.30 o 
  -2   4   3       77.30       64.37      1.19 o 
  -1   4   3      428.43      397.32      6.15 o 
   0   4   3      147.54      137.14      2.58 o 
   1   4   3     4020.29     4351.98     75.18 o 
   2   4   3     1344.50     1541.29     20.73 o 
   3   4   3       44.21       44.04      0.96 o 
   4   4   3      495.75      480.34      7.57 o 
   5   4   3        0.04        0.00      0.56 o 
   6   4   3       59.34       76.84      2.17 o 
  -6   5   3        0.17        0.00      0.65 o 
  -5   5   3       48.86       41.60      1.36 o 
  -4   5   3      121.30      123.81      2.25 o 
  -3   5   3       23.15       35.22      0.96 o 
  -2   5   3       23.45       39.50      0.84 o 
  -1   5   3      793.96      882.35     13.38 o 
   0   5   3      467.88      469.49     12.22 o 
   1   5   3      300.62      351.57      5.45 o 
   2   5   3       50.77       45.27      1.00 o 
   3   5   3       91.17       95.45      1.72 o 
   4   5   3       42.29       43.12      1.13 o 
   5   5   3       25.19       18.47      1.00 o 
   6   5   3        5.39        7.25      1.09 o 
  -6   6   3        2.03        0.83      0.65 o 
  -5   6   3       46.49       46.85      1.44 o 
  -4   6   3      264.54      263.08      4.30 o 
  -3   6   3       15.83       23.96      0.69 o 
  -2   6   3       34.08       22.10      0.78 o 
  -1   6   3       21.51       46.54      0.94 o 
   0   6   3      470.32      551.58      8.43 o 
   1   6   3     1136.34     1329.74     40.48 o 
   2   6   3       60.89       56.02      0.97 o 
   3   6   3        2.84        4.90      0.39 o 
   4   6   3      354.89      346.53      5.59 o 
   5   6   3        1.91        1.68      0.65 o 
   6   6   3        4.82        5.77      0.89 o 
  -6   7   3       43.97       42.29      1.50 o 
  -5   7   3       93.19      101.76      2.41 o 
  -4   7   3        4.46       13.59      1.09 o 
  -3   7   3        4.35        4.42      0.42 o 
  -2   7   3       16.67       13.97      0.88 o 
  -1   7   3     1773.15     1691.41     29.31 o 
   0   7   3      584.58      593.42      9.07 o 
   1   7   3     4842.82     5170.65     77.52 o 
   2   7   3       14.50       15.98      0.56 o 
   3   7   3      129.55      132.60      2.28 o 
   4   7   3        7.10        8.22      1.06 o 
   5   7   3       49.40       40.19      1.40 o 
   6   7   3        4.18        5.71      0.85 o 
  -6   8   3       29.75       22.12      1.37 o 
  -5   8   3       84.09       74.46      2.28 o 
  -4   8   3       15.84       14.88      0.96 o 
  -3   8   3      326.02      349.68      6.31 o 
  -2   8   3        1.98        3.61      0.23 o 
  -1   8   3        5.81        2.70      0.35 o 
   0   8   3      293.03      346.92      5.39 o 
   1   8   3      455.88      444.78      6.84 o 
   2   8   3       58.03       48.12      1.10 o 
   3   8   3        3.67        5.69      0.46 o 
   4   8   3       21.37       22.76      1.34 o 
   5   8   3       16.78       22.50      1.11 o 
   6   8   3        6.40        6.41      0.87 o 
  -6   9   3       14.73       16.62      1.06 o 
  -5   9   3       92.58       93.43      2.73 o 
  -4   9   3       91.34       70.90      2.14 o 
  -3   9   3      142.39      157.08      3.00 o 
  -2   9   3       63.57       70.08      1.85 o 
  -1   9   3     1201.65     1304.05     27.58 o 
   0   9   3     3392.11     3605.61    100.79 o 
   1   9   3      217.69      257.48      4.71 o 
   2   9   3      177.92      193.71      3.22 o 
   3   9   3      109.96      111.20      2.06 o 
   4   9   3        6.63        5.63      0.71 o 
   5   9   3       36.31       38.06      1.40 o 
   6   9   3        0.01        0.80      0.74 o 
  -6  10   3       35.87       38.85      1.40 o 
  -5  10   3      125.79      131.70      3.52 o 
  -4  10   3        3.92        8.27      0.83 o 
  -3  10   3       25.10       22.03      0.64 o 
  -2  10   3      104.99      121.88      3.03 o 
  -1  10   3      176.49      117.01      3.32 o 
   0  10   3      606.24      650.61     11.44 o 
   1  10   3       70.07       72.48      1.62 o 
   2  10   3       68.95       95.17      1.76 o 
   3  10   3       14.74       26.31      0.82 o 
   4  10   3       23.45       21.63      0.83 o 
   5  10   3       18.90       17.15      1.02 o 
   6  10   3        0.28        1.11      0.71 o 
  -6  11   3        9.86        9.49      1.02 o 
  -5  11   3       51.21       65.70      2.14 o 
  -4  11   3       56.22       44.95      1.56 o 
  -3  11   3       69.24       69.05      1.95 o 
  -2  11   3      100.09      127.58      3.46 o 
  -1  11   3       54.07       49.66      1.59 o 
   0  11   3      127.56      137.43      3.18 o 
   1  11   3        6.29        5.88      0.36 o 
   2  11   3       22.54       16.50      0.60 o 
   3  11   3      423.87      382.04      6.08 o 
   4  11   3       89.69       76.96      1.67 o 
   5  11   3       47.81       40.46      1.43 o 
   6  11   3        9.55       11.74      1.40 o 
  -6  12   3        2.60        3.44      1.14 o 
  -5  12   3      233.09      210.99      5.18 o 
  -4  12   3      579.89      486.42     10.84 o 
  -3  12   3       94.39       98.04      2.59 o 
  -2  12   3       97.86      100.01      2.59 o 
  -1  12   3      309.04      270.08      5.88 o 
   0  12   3      615.21      609.56     13.19 o 
   1  12   3       37.93       27.28      0.82 o 
   2  12   3       30.88       34.27      0.86 o 
   3  12   3      245.99      230.72      3.84 o 
   4  12   3      187.24      185.06      3.30 o 
   5  12   3        7.62       12.23      0.96 o 
  -6  13   3        3.77        5.92      0.81 o 
  -5  13   3        0.56        3.37      0.83 o 
  -4  13   3       67.49       84.83      2.39 o 
  -3  13   3       34.20       38.83      1.32 o 
  -2  13   3       71.33       73.65      2.00 o 
  -1  13   3       54.83       60.60      1.28 o 
   0  13   3       48.91       68.75      2.42 o 
   1  13   3      117.30      129.56      2.21 o 
   2  13   3        7.24        5.19      0.50 o 
   3  13   3        3.48        5.44      0.49 o 
   4  13   3       12.51       31.00      1.39 o 
   5  13   3      126.65      110.39      2.63 o 
  -6  14   3       19.73       17.67      1.87 o 
  -5  14   3        5.76        8.60      0.92 o 
  -4  14   3        6.59       21.99      1.80 o 
  -3  14   3        0.75        1.50      0.53 o 
  -2  14   3      311.88      320.99      7.25 o 
  -1  14   3      293.36      283.20      5.14 o 
   0  14   3       53.46       32.52      2.96 o 
   1  14   3      188.23      196.30      3.22 o 
   2  14   3       10.24        8.50      0.80 o 
   3  14   3       64.38       64.78      1.42 o 
   4  14   3      789.42      756.12     11.80 o 
   5  14   3        6.51        6.43      0.82 o 
  -6  15   3        0.48        0.50      0.83 o 
  -5  15   3      115.76      109.52      3.08 o 
  -4  15   3      286.78      291.83      6.81 o 
  -3  15   3      106.36       93.96      2.54 o 
  -2  15   3       68.11       66.34      3.11 o 
  -1  15   3      258.46      270.14      4.90 o 
   0  15   3        1.24        0.87      0.86 o 
   1  15   3       61.50       64.45      1.26 o 
   2  15   3      165.05      186.16      3.65 o 
   3  15   3      202.04      199.32      3.43 o 
   4  15   3      445.68      426.18      6.90 o 
   5  15   3       46.58       55.15      1.73 o 
  -6  16   3        0.40        1.17      1.11 o 
  -5  16   3       25.58       32.11      1.87 o 
  -4  16   3      208.63      250.45      5.92 o 
  -3  16   3       16.04       20.67      1.06 o 
  -2  16   3      222.18      207.31      4.85 o 
  -1  16   3      258.73      276.34     15.71 o 
   0  16   3      109.56      108.55      2.15 o 
   1  16   3      126.50      137.05      2.35 o 
   2  16   3       20.66       29.17      0.95 o 
   3  16   3       88.75       84.71      1.73 o 
   4  16   3       71.14       75.17      2.12 o 
   5  16   3      120.62      109.32      2.66 o 
  -6  17   3       12.67       25.59      1.55 o 
  -5  17   3       25.63       29.75      1.41 o 
  -4  17   3      129.37      123.41      3.28 o 
  -3  17   3      332.36      322.70      7.40 o 
  -2  17   3      228.82      254.42      5.83 o 
  -1  17   3       94.86      102.82      2.42 o 
   0  17   3       10.50        7.84      0.45 o 
   1  17   3       38.81       42.09      0.97 o 
   2  17   3        0.01        2.28      0.59 o 
   3  17   3      156.11      158.36      2.85 o 
   4  17   3      275.04      264.55      4.50 o 
   5  17   3        2.75        6.39      0.82 o 
  -6  18   3       44.14       42.18      2.28 o 
  -5  18   3       21.10       27.06      2.70 o 
  -4  18   3        0.13       11.33      1.38 o 
  -3  18   3       83.16       84.47      2.56 o 
  -2  18   3      129.32      124.37      3.18 o 
  -1  18   3      362.13      355.75      7.79 o 
   0  18   3       63.38       83.40      2.57 o 
   1  18   3       16.63       15.38      0.55 o 
   2  18   3     1093.87     1084.67     19.14 o 
   3  18   3      273.52      259.62      4.34 o 
   4  18   3       45.29       35.29      1.08 o 
   5  18   3       58.99       61.85      1.85 o 
  -5  19   3       16.12       18.16      1.05 o 
  -4  19   3      498.83      474.23     10.64 o 
  -3  19   3      442.90      441.05     12.83 o 
  -2  19   3        1.93        4.59      2.21 o 
  -1  19   3      284.96      277.01      6.16 o 
   0  19   3       11.99        9.70      0.63 o 
   1  19   3        4.04        5.45      0.41 o 
   2  19   3      819.69      829.57     12.73 o 
   3  19   3      538.21      500.31      7.93 o 
   4  19   3       13.07       14.58      0.79 o 
   5  19   3       69.48       72.80      2.07 o 
  -5  20   3        2.25        3.61      0.65 o 
  -4  20   3      185.44      210.69      5.47 o 
  -3  20   3      588.51      525.88     11.68 o 
  -2  20   3      108.62       92.82      3.60 o 
  -1  20   3       38.52       40.88      1.38 o 
   0  20   3        9.14        3.59      0.55 o 
   1  20   3      105.02      122.85      2.18 o 
   2  20   3      683.05      673.60     10.42 o 
   3  20   3        0.13        2.88      0.61 o 
   4  20   3       17.82       19.26      0.88 o 
   5  20   3       48.08       58.41      2.69 o 
  -5  21   3       31.16       20.81      1.03 o 
  -4  21   3        2.89        3.83      0.78 o 
  -3  21   3      101.78      122.74      3.28 o 
  -2  21   3        8.57        6.50      0.97 o 
  -1  21   3        9.87       11.53      0.69 o 
   0  21   3       19.41       11.14      0.63 o 
   1  21   3       39.26       43.66      1.06 o 
   2  21   3      177.19      189.95      3.27 o 
   3  21   3      106.06      101.38      2.04 o 
   4  21   3        3.10        4.31      0.58 o 
   5  21   3        9.32       14.26      1.06 o 
  -5  22   3       15.09       17.43      1.01 o 
  -4  22   3       10.41        8.03      0.88 o 
  -3  22   3     1072.93     1039.59     22.56 o 
  -2  22   3        0.52        4.84      0.97 o 
  -1  22   3       95.70       62.94      2.49 o 
   0  22   3       32.55       25.91      0.96 o 
   1  22   3      103.36      105.97      1.95 o 
   2  22   3      492.55      500.71      7.91 o 
   3  22   3      711.57      713.31     11.13 o 
   4  22   3        0.14        1.34      0.51 o 
   5  22   3       27.25       28.38      1.30 o 
  -5  23   3        0.77        0.71      0.63 o 
  -4  23   3       13.49       14.16      1.61 o 
  -3  23   3      179.90      166.39      4.16 o 
  -2  23   3      762.57      719.53     18.49 o 
  -1  23   3       78.47       84.59      2.35 o 
   0  23   3      123.43      114.55      2.83 o 
   1  23   3        8.93       11.14      1.22 o 
   2  23   3       32.30       37.67      1.03 o 
   3  23   3       39.47       40.68      1.19 o 
   4  23   3      102.00       94.45      2.00 o 
   5  23   3       63.50       64.83      1.91 o 
  -5  24   3        0.46        0.84      0.64 o 
  -4  24   3       56.38       42.48      1.37 o 
  -3  24   3       10.48        8.80      0.92 o 
  -2  24   3      209.98      223.75      5.74 o 
  -1  24   3       47.55       68.04      2.42 o 
   0  24   3       72.31       79.35      4.01 o 
   1  24   3      280.04      321.02      5.18 o 
   2  24   3       68.99       66.25      1.45 o 
   3  24   3        2.43        4.73      0.58 o 
   4  24   3       14.61       14.25      0.82 o 
   5  24   3        1.75        3.16      0.77 o 
  -5  25   3        0.79        2.41      0.86 o 
  -4  25   3       11.63        8.38      0.76 o 
  -3  25   3      193.51      165.56      5.26 o 
  -2  25   3      144.37      135.98      3.52 o 
  -1  25   3       80.52       76.16      2.20 o 
   0  25   3      100.05      108.32      3.29 o 
   1  25   3      205.28      214.50      3.60 o 
   2  25   3      153.73      151.40      2.71 o 
   3  25   3       78.82       78.16      1.71 o 
   4  25   3       12.99       13.72      0.83 o 
  -5  26   3        1.49        3.01      0.96 o 
  -4  26   3       26.02       30.00      1.19 o 
  -3  26   3       82.60       82.36      2.05 o 
  -2  26   3      226.77      206.72      4.99 o 
  -1  26   3       37.10       46.09      1.61 o 
   0  26   3        0.15        1.81      0.45 o 
   1  26   3        4.47       11.35      1.08 o 
   2  26   3       22.94       26.87      0.90 o 
   3  26   3       47.50       42.98      1.21 o 
   4  26   3        3.91        3.78      0.61 o 
  -5  27   3       56.15       58.43      2.18 o 
  -4  27   3       23.61       23.98      1.08 o 
  -3  27   3        0.56        3.22      0.63 o 
  -2  27   3       62.55       63.61      1.67 o 
  -1  27   3       47.92       36.05      1.18 o 
   0  27   3      374.65      372.32      5.87 o 
   1  27   3      398.27      394.01      5.60 o 
   2  27   3      181.81      176.04      3.11 o 
   3  27   3       11.07       12.37      0.78 o 
   4  27   3       13.17       16.91      0.89 o 
  -5  28   3        1.16        1.64      0.89 o 
  -4  28   3       11.50       15.38      1.00 o 
  -3  28   3       15.22       20.79      1.09 o 
  -2  28   3      143.13      145.00      3.06 o 
  -1  28   3       21.12       16.42      1.18 o 
   0  28   3       72.51       74.64      2.24 o 
   1  28   3       45.31       47.27      1.72 o 
   2  28   3       62.83       60.18      1.40 o 
   3  28   3      228.23      219.67      3.86 o 
   4  28   3        7.60        8.60      0.74 o 
  -4  29   3        1.21        2.57      0.66 o 
  -3  29   3       36.33       38.18      1.32 o 
  -2  29   3       50.40       54.45      1.62 o 
  -1  29   3       76.39       80.73      1.92 o 
   0  29   3        2.76        4.78      0.73 o 
   1  29   3       69.87       70.72      1.52 o 
   2  29   3       55.66       53.60      1.33 o 
   3  29   3        0.05        2.95      0.57 o 
   4  29   3       29.83       21.13      0.98 o 
  -4  30   3       42.32       29.17      1.19 o 
  -3  30   3       52.43       46.66      1.94 o 
  -2  30   3        3.44        6.39      0.71 o 
  -1  30   3        0.10        1.15      0.50 o 
   0  30   3        6.07        8.35      0.88 o 
   1  30   3        0.00        0.50      0.42 o 
   2  30   3       61.36       61.87      1.45 o 
   3  30   3      118.82      105.92      2.38 o 
   4  30   3       40.20       36.17      1.19 o 
  -4  31   3        0.17        0.77      0.63 o 
  -3  31   3       45.87       43.76      1.43 o 
  -2  31   3       33.36       21.71      0.98 o 
  -1  31   3       14.02       11.13      0.80 o 
   0  31   3       83.82       78.06      2.39 o 
   1  31   3       80.63       84.36      1.74 o 
   2  31   3       20.64       19.80      0.85 o 
   3  31   3       25.88       28.74      1.04 o 
   4  31   3       20.49       30.67      1.33 o 
  -4  32   3        5.82        3.61      0.78 o 
  -3  32   3        7.96        7.16      0.79 o 
  -2  32   3       19.94       20.61      1.01 o 
  -1  32   3        1.79        4.13      1.24 o 
   0  32   3        0.04        2.90      1.11 o 
   1  32   3       30.08       32.11      1.00 o 
   2  32   3       59.99       57.78      1.40 o 
   3  32   3       19.94       22.97      0.96 o 
  -4  33   3        2.92        6.15      0.86 o 
  -3  33   3        1.93        4.25      0.69 o 
  -2  33   3        3.86        5.00      0.69 o 
  -1  33   3      109.20       96.71      2.79 o 
   0  33   3      526.44      483.52     10.93 o 
   1  33   3       14.04       14.10      0.74 o 
   2  33   3        3.39        5.20      0.76 o 
   3  33   3       10.33       13.28      0.86 o 
  -3  34   3        1.85        1.62      0.99 o 
  -2  34   3       10.02        9.06      0.82 o 
  -1  34   3        5.39        4.80      1.17 o 
   0  34   3       56.06       66.85      2.24 o 
   1  34   3        5.16        5.85      0.68 o 
   2  34   3      185.10      189.89      3.42 o 
   3  34   3        9.66        7.85      0.74 o 
  -3  35   3       23.45       21.25      1.14 o 
  -2  35   3        0.66        0.73      0.58 o 
  -1  35   3       17.00       21.81      1.52 o 
   0  35   3        4.14        6.59      0.92 o 
   1  35   3       26.65       23.41      1.03 o 
   2  35   3       19.29       23.72      0.97 o 
   3  35   3        7.68       10.97      0.87 o 
  -3  36   3       17.84       17.82      1.08 o 
  -2  36   3        5.92        6.76      0.92 o 
  -1  36   3      228.08      226.20      5.58 o 
   0  36   3        7.67        9.91      1.02 o 
   1  36   3        1.26        2.63      0.64 o 
   2  36   3        2.99        3.70      0.62 o 
  -3  37   3        8.36       11.67      1.32 o 
  -2  37   3        3.30        2.88      0.83 o 
  -1  37   3        0.01        8.15      1.52 o 
   0  37   3       22.20       21.27      2.00 o 
   1  37   3       42.93       49.29      1.56 o 
   2  37   3        5.80        3.42      0.64 o 
  -2  38   3       14.55       12.55      1.94 o 
  -1  38   3       70.29       78.56      2.54 o 
   0  38   3      136.51      121.91      3.42 o 
   1  38   3      181.34      182.07      3.83 o 
   2  38   3        0.96        1.93      0.69 o 
  -2  39   3       25.15       28.11      1.51 o 
  -1  39   3       82.35       84.53      2.63 o 
   0  39   3       30.68       31.21      1.51 o 
   1  39   3        0.32        5.34      0.74 o 
  -1  40   3       38.22       34.17      1.55 o 
   0  40   3        2.48        2.90      0.88 o 
   1  40   3       14.97       15.10      1.03 o 
  -1  41   3        3.33        4.97      0.92 o 
   0  41   3       56.49       43.59      1.85 o 
  -6   0   4       94.31       91.82      4.43 o 
  -4   0   4       98.19      110.20      2.85 o 
  -2   0   4     1296.58     1377.48     29.50 o 
   0   0   4      960.73     1086.63     23.32 o 
   2   0   4       83.10       31.67      1.38 o 
   4   0   4      250.55      252.94      6.02 o 
  -6   1   4        7.83        5.34      1.06 o 
  -5   1   4       28.02       26.39      1.51 o 
  -4   1   4        6.84       12.35      0.58 o 
  -3   1   4        2.33        2.85      1.17 o 
  -2   1   4       51.24       27.34      1.17 o 
  -1   1   4      243.36      263.94      4.23 o 
   0   1   4     1379.91     1413.22     21.37 o 
   1   1   4      156.82      168.98      3.28 o 
   2   1   4     1330.99     1333.38     23.32 o 
   3   1   4       99.09       88.37      6.07 o 
   4   1   4       24.55       31.77      1.86 o 
   5   1   4        0.31        0.39      0.48 o 
  -6   2   4        0.47        0.00      0.88 o 
  -5   2   4        0.16        0.39      0.50 o 
  -4   2   4       35.35       29.36      0.98 o 
  -3   2   4        0.16        0.00      0.19 o 
  -2   2   4      213.32      225.71      3.66 o 
  -1   2   4      253.91      256.86      4.12 o 
   0   2   4     2643.26     2726.23     40.92 o 
   1   2   4     3003.00     3193.04     55.29 o 
   2   2   4        7.77       17.04      1.69 o 
   3   2   4      236.86      209.28      4.56 o 
   4   2   4       14.25       11.98      0.84 o 
   5   2   4        2.60        2.77      0.69 o 
  -6   3   4        0.74        2.65      1.04 o 
  -5   3   4       23.97       30.29      1.12 o 
  -4   3   4        1.88        2.50      0.37 o 
  -3   3   4       39.83       47.55      1.33 o 
  -2   3   4        1.36        1.09      0.49 o 
  -1   3   4       10.86        6.64      0.40 o 
   0   3   4       19.42       22.94      1.31 o 
   1   3   4       35.74       35.69      1.03 o 
   2   3   4      102.84      111.61      2.22 o 
   3   3   4        4.63        8.84      0.96 o 
   4   3   4       22.43       19.17      1.07 o 
   5   3   4        0.36        1.41      0.65 o 
  -6   4   4       12.92       16.98      1.47 o 
  -5   4   4       27.80       33.24      1.22 o 
  -4   4   4        0.00        0.00      0.46 o 
  -3   4   4      139.33      160.84      3.10 o 
  -2   4   4      301.64      312.36      5.96 o 
  -1   4   4      388.32      392.89      6.14 o 
   0   4   4     1227.67     1303.64     19.72 o 
   1   4   4     1251.70     1169.22     20.48 o 
   2   4   4     2323.10     2359.21     35.45 o 
   3   4   4      396.06      393.44      6.27 o 
   4   4   4        6.58        8.71      0.64 o 
   5   4   4       11.93       15.40      1.02 o 
  -6   5   4       68.11       66.92      3.04 o 
  -5   5   4       10.70       11.50      1.13 o 
  -4   5   4        0.06        0.22      0.43 o 
  -3   5   4        0.72        2.23      0.36 o 
  -2   5   4       24.57       26.83      0.82 o 
  -1   5   4       35.67       45.83      0.99 o 
   0   5   4      787.83      882.79     13.45 o 
   1   5   4        2.85        6.95      0.83 o 
   2   5   4      293.98      276.94      4.41 o 
   3   5   4       45.56       51.53      1.20 o 
   4   5   4      127.65      122.87      2.34 o 
   5   5   4       69.93       64.42      1.85 o 
  -6   6   4        0.31        2.49      0.98 o 
  -5   6   4       23.44       17.81      0.99 o 
  -4   6   4        0.18        0.82      0.49 o 
  -3   6   4      162.27      166.60      3.23 o 
  -2   6   4      121.69      118.88      2.38 o 
  -1   6   4       41.71       37.86      1.29 o 
   0   6   4       24.85       41.53      0.91 o 
   1   6   4      136.04      148.24      2.51 o 
   2   6   4        2.87        2.90      0.50 o 
   3   6   4       12.61       15.02      0.68 o 
   4   6   4        1.05        2.73      0.74 o 
   5   6   4       55.63       57.86      2.07 o 
  -6   7   4        8.87       14.71      1.41 o 
  -5   7   4        1.39        1.73      0.59 o 
  -4   7   4       55.11       65.77      1.69 o 
  -3   7   4       11.32       10.40      0.51 o 
  -2   7   4        0.37        2.75      0.35 o 
  -1   7   4      203.51      198.70      3.23 o 
   0   7   4       40.50       33.93      0.81 o 
   1   7   4       79.38       72.22      1.38 o 
   2   7   4       12.65        9.27      0.39 o 
   3   7   4      379.48      397.59      6.36 o 
   4   7   4       27.92       28.44      1.16 o 
   5   7   4        0.18        1.19      0.69 o 
  -6   8   4       33.64       36.28      1.44 o 
  -5   8   4        0.00        0.21      0.57 o 
  -4   8   4        1.37        2.16      0.57 o 
  -3   8   4       29.71       20.33      0.96 o 
  -2   8   4       28.91       42.16      1.03 o 
  -1   8   4       13.38       19.95      0.62 o 
   0   8   4      197.37      202.06      3.31 o 
   1   8   4        0.06        2.32      0.53 o 
   2   8   4       83.69       69.14      1.29 o 
   3   8   4       11.75       16.20      0.91 o 
   4   8   4      505.63      480.73      8.91 o 
   5   8   4        2.73        4.15      0.77 o 
  -6   9   4       17.39       25.14      1.26 o 
  -5   9   4        8.62        9.57      0.81 o 
  -4   9   4       26.71       35.20      1.18 o 
  -3   9   4       11.80       15.06      0.86 o 
  -2   9   4      410.64      367.91      6.64 o 
  -1   9   4       85.16       64.31      1.26 o 
   0   9   4       20.48       21.54      0.62 o 
   1   9   4       11.47       12.14      0.52 o 
   2   9   4       46.84       40.49      2.02 o 
   3   9   4       16.65       14.15      0.92 o 
   4   9   4      635.49      592.91     10.82 o 
   5   9   4       16.93       15.16      1.00 o 
  -6  10   4        1.07        1.00      0.69 o 
  -5  10   4       48.87       32.88      1.28 o 
  -4  10   4       25.86       27.47      1.08 o 
  -3  10   4       11.54       15.31      1.04 o 
  -2  10   4      270.50      264.87      4.87 o 
  -1  10   4      217.67      224.43      3.65 o 
   0  10   4       32.18       43.47      0.97 o 
   1  10   4     1134.31     1095.81     19.23 o 
   2  10   4       15.95       10.60      0.63 o 
   3  10   4      260.99      247.69      4.15 o 
   4  10   4        0.02        2.85      0.83 o 
   5  10   4       10.82        6.60      0.82 o 
  -6  11   4        1.58        0.00      0.77 o 
  -5  11   4       23.35       27.55      1.16 o 
  -4  11   4      157.02      147.89      3.76 o 
  -3  11   4       26.61       33.93      1.32 o 
  -2  11   4       43.17       59.28      1.49 o 
  -1  11   4       13.22       12.58      0.52 o 
   0  11   4      332.58      352.73      5.56 o 
   1  11   4       86.71       74.27      2.25 o 
   2  11   4       34.43       35.13      0.91 o 
   3  11   4      143.16      133.12      2.66 o 
   4  11   4        0.01        0.14      0.56 o 
   5  11   4        0.02        0.21      0.63 o 
  -6  12   4        2.01        2.39      0.86 o 
  -5  12   4      200.31      209.82      4.36 o 
  -4  12   4       82.45       79.26      2.34 o 
  -3  12   4       21.17       13.86      0.92 o 
  -2  12   4       12.29        5.39      0.83 o 
  -1  12   4        2.41        1.09      0.30 o 
   0  12   4      658.69      624.38      9.62 o 
   1  12   4      866.60      893.21     15.74 o 
   2  12   4       20.95       21.11      0.74 o 
   3  12   4      760.35      731.40     11.35 o 
   4  12   4        9.85       12.61      0.93 o 
   5  12   4        0.05        0.55      0.64 o 
  -6  13   4        0.75        1.23      0.71 o 
  -5  13   4       11.69       21.41      3.18 o 
  -4  13   4      127.51      134.91      3.52 o 
  -3  13   4      114.00       94.28      2.64 o 
  -2  13   4       13.89        5.67      2.14 o 
  -1  13   4       31.96       30.04      2.00 o 
   0  13   4        5.43        7.70      0.45 o 
   1  13   4       10.89        9.14      0.53 o 
   2  13   4       22.82       18.43      0.72 o 
   3  13   4      833.94      803.51     12.46 o 
   4  13   4       50.23       39.63      1.15 o 
   5  13   4        3.73        1.75      0.72 o 
  -6  14   4        3.77        4.91      0.81 o 
  -5  14   4       72.08       56.97      1.99 o 
  -4  14   4       78.78       72.53      2.24 o 
  -3  14   4       99.03      106.50      2.83 o 
  -2  14   4       55.88       48.10      1.56 o 
  -1  14   4      287.96      239.55      5.39 o 
   0  14   4        2.00        9.88      0.56 o 
   1  14   4       15.86       13.93      0.71 o 
   2  14   4      234.89      230.75      9.74 o 
   3  14   4      210.60      200.96      3.49 o 
   4  14   4        8.89        8.92      0.70 o 
   5  14   4        0.96        0.81      0.66 o 
  -5  15   4        5.36        3.97      0.86 o 
  -4  15   4        2.73        1.85      0.73 o 
  -3  15   4       28.60       37.41      1.41 o 
  -2  15   4      695.61      649.73     14.25 o 
  -1  15   4       49.60       42.52      1.80 o 
   0  15   4        1.10        3.29      0.53 o 
   1  15   4      109.44      106.18      2.74 o 
   2  15   4       90.70       85.13      1.97 o 
   3  15   4      373.54      372.08      6.04 o 
   4  15   4       41.21       34.02      1.08 o 
   5  15   4        0.40        0.69      0.69 o 
  -5  16   4       35.19       23.90      1.36 o 
  -4  16   4       45.61       43.43      1.65 o 
  -3  16   4       16.99       19.01      1.08 o 
  -2  16   4      304.22      306.26      7.00 o 
  -1  16   4      156.64      141.69      3.32 o 
   0  16   4      263.81      221.52      5.09 o 
   1  16   4      141.60      136.56      4.21 o 
   2  16   4      142.12      139.06      4.01 o 
   3  16   4      125.97      114.39      2.32 o 
   4  16   4        1.78        3.99      0.58 o 
   5  16   4       10.64        8.17      0.90 o 
  -5  17   4        3.75        5.03      0.86 o 
  -4  17   4       25.90       28.25      1.32 o 
  -3  17   4        5.82        8.14      0.83 o 
  -2  17   4      268.24      268.06      6.27 o 
  -1  17   4        1.07        6.03      0.62 o 
   0  17   4       18.44       29.60      1.12 o 
   1  17   4        9.62       13.03      0.71 o 
   2  17   4      228.91      218.79      3.70 o 
   3  17   4       49.73       52.59      1.33 o 
   4  17   4        5.14        5.25      0.60 o 
   5  17   4       10.98       11.21      1.40 o 
  -5  18   4       73.84       83.85      2.63 o 
  -4  18   4       71.84       68.35      2.20 o 
  -3  18   4        0.18        0.38      0.63 o 
  -2  18   4      184.24      169.92      4.16 o 
  -1  18   4       75.60       39.41      1.80 o 
   0  18   4      236.19      236.55      5.48 o 
   1  18   4      138.24      136.43      2.44 o 
   2  18   4      145.30      153.02      2.73 o 
   3  18   4       14.14       15.70      0.79 o 
   4  18   4       29.03       24.83      0.96 o 
   5  18   4       17.94       15.23      1.11 o 
  -5  19   4        0.66        3.19      0.83 o 
  -4  19   4       86.79       79.30      2.44 o 
  -3  19   4       11.56       11.27      0.98 o 
  -2  19   4      297.39      277.04      6.42 o 
   0  19   4        2.38        3.35      0.53 o 
   1  19   4        1.94        7.98      0.62 o 
   2  19   4      199.91      196.80      3.39 o 
   3  19   4      126.26      110.11      2.18 o 
   4  19   4       17.83       15.71      0.84 o 
   5  19   4       17.73       17.23      1.14 o 
  -5  20   4        0.46        2.13      0.97 o 
  -4  20   4       55.87       51.13      1.81 o 
  -3  20   4        4.44        4.25      0.73 o 
  -2  20   4      131.90      129.48      3.32 o 
  -1  20   4       66.02       24.42      1.02 o 
   0  20   4       68.90       59.74      1.56 o 
   1  20   4       33.78       30.02      1.50 o 
   2  20   4      455.58      449.76      7.18 o 
   3  20   4       17.84       21.81      0.89 o 
   4  20   4       21.44       21.27      0.95 o 
  -5  21   4        0.08        0.55      0.78 o 
  -4  21   4        6.77        6.38      0.83 o 
  -3  21   4      344.41      324.24      7.54 o 
  -2  21   4       15.30       15.60      1.24 o 
  -1  21   4       35.12       37.21      1.41 o 
   0  21   4       48.14       51.14      1.34 o 
   1  21   4      132.11      125.64      2.28 o 
   2  21   4        1.32        3.11      0.50 o 
   3  21   4      300.00      290.54      4.90 o 
   4  21   4        0.70        0.66      0.53 o 
  -5  22   4        0.01        1.10      0.83 o 
  -4  22   4        1.25        6.54      0.92 o 
  -3  22   4      252.42      218.54      5.33 o 
  -2  22   4        8.51        8.13      0.83 o 
  -1  22   4        9.52       14.07      1.11 o 
   0  22   4      113.85      133.27      2.74 o 
   1  22   4      145.28      133.62      2.42 o 
   2  22   4      362.51      339.31      5.54 o 
   3  22   4       21.05       28.19      1.30 o 
   4  22   4       13.05       12.89      0.83 o 
  -5  23   4        5.28        6.01      0.92 o 
  -4  23   4      149.17      142.84      3.77 o 
  -3  23   4       28.12       21.85      1.31 o 
  -2  23   4      127.11      124.87      5.67 o 
  -1  23   4        2.65        7.06      0.78 o 
   0  23   4      127.70      121.09      2.55 o 
   1  23   4       84.47       86.15      1.75 o 
   2  23   4       52.43       59.00      1.43 o 
   3  23   4      254.05      235.40      4.08 o 
   4  23   4        7.59        8.90      0.74 o 
  -5  24   4        1.47        2.44      0.75 o 
  -4  24   4      149.88      148.63      3.96 o 
  -3  24   4       38.91       28.23      1.32 o 
  -2  24   4        0.03        0.90      0.59 o 
  -1  24   4       98.38      104.60      2.88 o 
   0  24   4       25.32       22.17      0.85 o 
   1  24   4        4.45        5.75      0.51 o 
   2  24   4       86.25      100.63      2.04 o 
   3  24   4       21.41       23.69      0.97 o 
   4  24   4       11.43       12.19      1.03 o 
  -5  25   4        2.44        0.19      0.90 o 
  -4  25   4       19.59       18.33      1.87 o 
  -3  25   4       78.57       70.97      2.30 o 
  -2  25   4        8.67       15.32      1.11 o 
  -1  25   4      143.08      140.39      4.36 o 
   0  25   4       49.34       48.70      1.34 o 
   1  25   4      518.47      515.60      8.11 o 
   2  25   4       17.23       22.83      0.89 o 
   3  25   4       76.55       81.32      1.83 o 
   4  25   4        0.35        1.46      0.82 o 
  -4  26   4        0.37        1.45      0.78 o 
  -3  26   4      208.15      227.09      7.61 o 
  -2  26   4       21.84       18.01      1.08 o 
  -1  26   4       87.06       69.98      2.15 o 
   0  26   4      164.06      155.82      5.12 o 
   1  26   4      162.64      167.10      2.97 o 
   2  26   4        0.76        1.29      0.93 o 
   3  26   4      106.40      103.11      2.14 o 
   4  26   4       16.11       23.39      1.03 o 
  -4  27   4        5.08        5.03      0.97 o 
  -3  27   4      145.97      143.96      3.81 o 
  -2  27   4       10.81       11.75      0.98 o 
  -1  27   4       57.72       56.68      1.90 o 
   0  27   4        8.76       14.76      2.56 o 
   1  27   4       21.22       25.13      0.88 o 
   2  27   4        0.00        1.26      0.50 o 
   3  27   4        0.38        2.05      0.74 o 
   4  27   4       27.01       29.65      1.12 o 
  -4  28   4       18.04       11.93      0.95 o 
  -3  28   4      136.40      145.19      3.86 o 
  -2  28   4        0.90        2.65      0.68 o 
  -1  28   4        1.54        3.12      0.76 o 
   0  28   4      227.48      234.52      5.67 o 
   1  28   4       94.65       94.07      1.88 o 
   2  28   4      122.99      113.87      2.26 o 
   3  28   4        1.11        0.97      0.55 o 
  -4  29   4       18.79       13.51      0.98 o 
  -3  29   4       57.62       52.68      1.96 o 
  -2  29   4       16.18       16.40      1.17 o 
  -1  29   4       20.56       21.37      1.17 o 
   0  29   4      481.52      457.90     10.39 o 
   1  29   4       26.49       28.67      0.95 o 
   2  29   4       21.41       23.70      0.95 o 
   3  29   4       51.71       53.22      1.45 o 
  -4  30   4       16.59       21.56      1.27 o 
  -3  30   4       15.09       13.41      0.95 o 
  -2  30   4       14.15       19.84      1.17 o 
  -1  30   4       55.47       59.96      2.00 o 
   0  30   4       26.10       25.40      1.27 o 
   1  30   4        2.24        4.26      0.53 o 
   2  30   4      126.90      131.98      2.56 o 
   3  30   4        3.17        7.66      0.71 o 
  -4  31   4      107.72      102.07      2.58 o 
  -3  31   4      133.14      104.71      2.52 o 
  -2  31   4       28.22       29.83      1.19 o 
  -1  31   4      532.35      527.28     11.91 o 
   0  31   4        2.04        3.56      0.83 o 
   1  31   4        6.58        6.27      0.72 o 
   2  31   4        1.71        2.78      0.57 o 
   3  31   4       61.33       53.73      1.47 o 
  -3  32   4        2.31        4.78      0.73 o 
  -2  32   4       10.62       12.80      0.93 o 
  -1  32   4       28.28       31.51      1.47 o 
   0  32   4        0.76        1.20      0.73 o 
   1  32   4        2.48        0.95      0.58 o 
   2  32   4       13.79       13.32      0.81 o 
   3  32   4       16.09       19.06      0.96 o 
  -3  33   4       24.76       17.82      1.08 o 
  -2  33   4       24.07       28.10      1.19 o 
  -1  33   4        5.93        6.26      1.38 o 
   0  33   4       29.04       32.77      1.56 o 
   1  33   4        6.25        7.30      0.77 o 
   2  33   4        2.73        3.19      0.60 o 
   3  33   4        0.00        0.55      0.58 o 
  -3  34   4       45.06       45.20      1.54 o 
  -2  34   4       94.10       96.51      2.88 o 
  -1  34   4      208.50      194.69      4.93 o 
   0  34   4      140.19      130.56      3.62 o 
   1  34   4        1.02        0.60      0.64 o 
   2  34   4        4.38        6.48      0.79 o 
  -3  35   4        0.07        1.81      0.74 o 
  -2  35   4        8.19        6.80      0.98 o 
  -1  35   4       30.99       34.16      1.73 o 
   0  35   4        0.30        2.28      0.83 o 
   1  35   4        9.33       10.57      1.17 o 
   2  35   4        1.66        2.06      0.71 o 
  -2  36   4       12.58       16.38      1.27 o 
  -1  36   4        0.01        1.31      0.78 o 
   0  36   4        2.97        4.84      0.98 o 
   1  36   4       31.10       34.32      1.61 o 
   2  36   4       42.81       46.03      1.56 o 
  -2  37   4       20.74       19.67      1.32 o 
  -1  37   4       33.62       33.57      1.55 o 
   0  37   4       47.91       47.35      4.22 o 
   1  37   4        0.73        1.76      1.38 o 
  -1  38   4       42.09       42.84      1.81 o 
   0  38   4        7.14        9.83      1.08 o 
   1  38   4        0.03        0.68      0.76 o 
   0  39   4        0.03        0.35      0.83 o 
  -5   0   5        2.39        2.21      1.38 o 
  -3   0   5      331.22      272.26      6.35 o 
  -1   0   5      239.36      256.48      5.92 o 
   1   0   5        2.01        0.19      0.46 o 
   3   0   5      168.08      138.79      5.40 o 
   5   0   5       47.11       41.47      2.76 o 
  -6   1   5        0.00        0.00      0.98 o 
  -5   1   5       59.49       61.69      2.39 o 
  -4   1   5       16.00       15.76      0.89 o 
  -3   1   5        4.89       10.40      0.56 o 
  -2   1   5       18.50       19.89      1.06 o 
  -1   1   5      121.80       96.20      1.79 o 
   0   1   5       66.52       65.15      1.33 o 
   1   1   5        0.94        3.63      0.39 o 
   2   1   5       30.80       26.66      0.88 o 
   3   1   5       44.83       46.43      1.86 o 
   4   1   5      139.42      118.03      2.81 o 
   5   1   5       14.74       17.45      1.10 o 
  -6   2   5       21.61       27.41      1.81 o 
  -5   2   5       13.01       12.88      1.27 o 
  -4   2   5       89.98       73.15      1.87 o 
  -3   2   5       68.65       83.42      1.63 o 
  -2   2   5        0.02        0.00      0.31 o 
  -1   2   5       30.03       39.47      0.95 o 
   0   2   5      378.10      389.45      6.15 o 
   1   2   5       41.75       47.90      1.30 o 
   2   2   5      106.00      100.50      1.87 o 
   3   2   5      211.30      176.21      4.55 o 
   4   2   5        0.06        1.77      0.63 o 
   5   2   5       23.29       21.71      1.53 o 
  -6   3   5        0.28        3.73      1.07 o 
  -5   3   5       43.38       32.70      1.71 o 
  -4   3   5        7.49       13.13      0.79 o 
  -3   3   5       32.44       29.75      0.84 o 
  -2   3   5        6.00        5.74      0.45 o 
  -1   3   5       89.11       69.62      1.41 o 
   0   3   5      139.02      139.45      2.44 o 
   1   3   5      443.50      447.14      7.02 o 
   2   3   5        0.29        0.36      0.42 o 
   3   3   5      250.11      218.22      5.48 o 
   4   3   5       60.04       60.44      1.74 o 
   5   3   5       12.16       15.00      1.08 o 
  -6   4   5      103.35       93.14      4.43 o 
  -5   4   5       30.86       35.53      1.81 o 
  -4   4   5       61.93       54.35      1.52 o 
  -3   4   5       40.88       47.23      1.13 o 
  -2   4   5        1.27        2.60      0.52 o 
  -1   4   5       75.59       73.66      1.46 o 
   0   4   5      597.05      616.54      9.55 o 
   1   4   5      886.45      874.88     13.41 o 
   2   4   5       20.90       20.70      0.85 o 
   3   4   5      119.78      112.25      3.23 o 
   4   4   5      111.29      103.46      2.49 o 
   5   4   5       15.32       16.90      1.10 o 
  -5   5   5       45.49       55.80      2.25 o 
  -4   5   5      102.19      102.24      2.40 o 
  -3   5   5      175.47      165.07      3.42 o 
  -2   5   5        0.00        1.47      0.54 o 
  -1   5   5       60.44       48.97      1.13 o 
   0   5   5        1.82        3.24      0.41 o 
   1   5   5       18.62       17.82      0.69 o 
   2   5   5      251.88      224.04      4.37 o 
   3   5   5       74.61       65.63      2.25 o 
   4   5   5       34.48       33.57      1.29 o 
   5   5   5       41.86       45.45      1.60 o 
  -5   6   5        3.57        3.94      0.68 o 
  -4   6   5       35.25       34.56      1.22 o 
  -3   6   5       35.75       32.83      1.14 o 
  -2   6   5      187.49      176.40      3.40 o 
  -1   6   5      836.41      852.74     13.09 o 
   0   6   5      172.27      184.47      3.10 o 
   1   6   5      361.26      348.18      5.54 o 
   2   6   5       97.65       88.73      2.20 o 
   3   6   5      333.41      302.84      5.84 o 
   4   6   5        4.74        7.30      0.81 o 
   5   6   5        1.05        2.27      0.77 o 
  -5   7   5       29.82       18.58      1.06 o 
  -4   7   5       36.28       34.63      1.87 o 
  -3   7   5       89.09       86.08      2.05 o 
  -2   7   5      265.39      250.11      6.42 o 
  -1   7   5      755.42      754.99     11.63 o 
   0   7   5      100.15       89.86      1.71 o 
   1   7   5      157.49      174.82      2.99 o 
   2   7   5       78.14       86.10      1.99 o 
   3   7   5       43.84       46.12      1.44 o 
   4   7   5        0.19        0.64      0.90 o 
   5   7   5       39.21       47.47      1.74 o 
  -5   8   5        0.74        0.00      0.60 o 
  -4   8   5        3.27        2.95      0.65 o 
  -3   8   5      153.53      159.58      3.32 o 
  -2   8   5      100.82       91.87      4.22 o 
  -1   8   5      389.65      382.01      6.08 o 
   0   8   5       17.71       18.17      0.69 o 
   1   8   5      143.73      146.18      2.56 o 
   2   8   5      510.75      502.39      9.16 o 
   3   8   5       54.63       52.75      1.56 o 
   4   8   5       15.64       11.80      0.93 o 
   5   8   5        0.06        1.21      0.71 o 
  -5   9   5        0.30        0.33      0.63 o 
  -4   9   5        7.20        7.01      0.70 o 
  -3   9   5       83.36       88.86      2.30 o 
  -2   9   5      147.05      132.81      2.70 o 
  -1   9   5      616.67      667.41     10.32 o 
   0   9   5       11.46       16.53      0.65 o 
   1   9   5      418.03      450.79      7.09 o 
   2   9   5      560.87      551.47     10.04 o 
   3   9   5      259.28      239.23      4.06 o 
   4   9   5       49.67       46.61      1.56 o 
   5   9   5        0.01        0.69      0.69 o 
  -5  10   5       27.13       27.22      1.18 o 
  -4  10   5        4.29        2.99      0.62 o 
  -3  10   5       81.38       73.77      1.89 o 
  -2  10   5       47.42       57.27      3.81 o 
  -1  10   5      175.92      154.66      3.68 o 
   0  10   5       35.93       31.33      0.85 o 
   1  10   5       35.26       35.61      1.04 o 
   2  10   5      280.81      275.87      5.30 o 
   3  10   5       19.03       29.22      1.36 o 
   4  10   5        1.86        0.83      0.64 o 
   5  10   5       12.12       13.91      1.09 o 
  -5  11   5       22.67       23.99      1.16 o 
  -4  11   5       17.46       16.12      1.80 o 
  -3  11   5        7.86        7.29      0.71 o 
  -2  11   5     1198.68     1054.87     62.48 o 
  -1  11   5      246.61      252.38      4.13 o 
   0  11   5        5.83        6.54      0.48 o 
   1  11   5      199.75      190.79      3.22 o 
   2  11   5      122.19      114.22      2.52 o 
   3  11   5      181.11      167.10      3.02 o 
   4  11   5        5.08        4.14      0.72 o 
   5  11   5       14.23       18.45      1.14 o 
  -5  12   5        2.57        0.52      0.64 o 
  -4  12   5       15.38       16.36      0.95 o 
  -3  12   5        4.51        4.97      0.67 o 
  -2  12   5      383.97      383.02      7.32 o 
  -1  12   5      152.50      180.72      3.07 o 
   0  12   5       41.82       38.80      0.98 o 
   1  12   5       32.36       29.71      1.06 o 
   2  12   5     1030.11      995.99     17.69 o 
   3  12   5      372.02      368.13      6.01 o 
   4  12   5        0.37        0.00      0.58 o 
  -5  13   5       12.51       17.51      1.46 o 
  -4  13   5       44.35       41.71      1.81 o 
  -3  13   5      284.62      273.33      5.30 o 
  -2  13   5       46.06       55.88      1.54 o 
  -1  13   5      186.67      175.59      2.99 o 
   0  13   5       23.66       22.15      0.74 o 
   1  13   5      338.88      345.86      5.54 o 
   2  13   5       28.11       34.32      2.19 o 
   3  13   5       15.72       19.14      1.36 o 
   4  13   5        0.02        0.00      0.61 o 
  -5  14   5        2.85        0.12      0.63 o 
  -4  14   5        0.03        0.33      1.06 o 
  -3  14   5      381.07      363.45      6.90 o 
  -2  14   5      331.87      297.50      5.70 o 
  -1  14   5        2.10        1.15      0.39 o 
   0  14   5      189.32      177.64      3.03 o 
   1  14   5       60.09       62.29      1.57 o 
   2  14   5        9.04        6.15      1.09 o 
   3  14   5       71.67       65.73      1.55 o 
   4  14   5        0.58        0.09      0.64 o 
  -5  15   5        0.15        0.00      0.80 o 
  -4  15   5       29.51       21.93      1.05 o 
  -3  15   5       22.94       20.40      1.00 o 
  -2  15   5      203.83      213.06      4.26 o 
  -1  15   5       31.71       27.47      1.01 o 
   0  15   5       43.59       38.76      0.98 o 
   1  15   5      247.04      224.36      4.37 o 
   2  15   5      395.00      366.23      6.85 o 
   3  15   5       13.91       14.66      0.80 o 
   4  15   5       22.93       24.88      1.19 o 
  -5  16   5       11.80       15.55      1.03 o 
  -4  16   5       14.27       13.47      0.91 o 
  -3  16   5       60.90       63.78      2.05 o 
  -2  16   5        8.31        9.31      0.73 o 
  -1  16   5        8.50        8.37      0.67 o 
   0  16   5       81.49       85.85      1.69 o 
   1  16   5        1.40        1.29      0.50 o 
   2  16   5      147.25      153.58      2.80 o 
   3  16   5       37.84       34.71      1.10 o 
   4  16   5        0.13        0.15      0.63 o 
  -5  17   5        2.08        0.81      0.69 o 
  -4  17   5       95.30       83.99      2.58 o 
  -3  17   5      182.19      175.55      4.44 o 
  -2  17   5        9.10        3.79      0.73 o 
  -1  17   5      359.55      347.53      6.51 o 
   0  17   5      357.45      368.24      5.91 o 
   1  17   5       43.13       41.57      1.22 o 
   2  17   5      232.78      211.00      3.65 o 
   3  17   5       18.31       16.93      0.85 o 
   4  17   5       56.38       53.50      1.70 o 
  -5  18   5        8.52        6.91      0.83 o 
  -4  18   5       15.16       13.84      1.73 o 
  -3  18   5      112.92      104.36      2.93 o 
  -2  18   5        0.11        1.19      0.63 o 
  -1  18   5      163.27      152.51      3.86 o 
   0  18   5       73.10       82.48      1.66 o 
   1  18   5      242.65      217.46      4.26 o 
   2  18   5       25.41       25.29      0.92 o 
   3  18   5        0.08        0.37      0.45 o 
   4  18   5       54.64       44.54      1.57 o 
  -5  19   5        1.48        0.85      0.83 o 
  -4  19   5        4.34        6.57      0.92 o 
  -3  19   5        0.43        1.74      0.73 o 
  -2  19   5       49.81       48.87      1.80 o 
  -1  19   5        0.14        1.87      0.68 o 
   0  19   5      254.56      248.03      4.12 o 
   1  19   5        9.45       12.59      0.85 o 
   2  19   5      213.41      215.09      3.74 o 
   3  19   5        2.15        2.36      0.54 o 
   4  19   5        5.00        6.94      0.85 o 
  -5  20   5       13.20       10.42      1.12 o 
  -4  20   5        1.72        0.00      0.73 o 
  -3  20   5       70.42       72.49      2.30 o 
  -2  20   5       88.73      100.26      3.46 o 
  -1  20   5      163.62      156.41      3.96 o 
   0  20   5       22.71       27.27      0.93 o 
   1  20   5      253.72      241.69      4.72 o 
   2  20   5       73.54       95.48      1.97 o 
   3  20   5       54.17       50.50      1.36 o 
   4  20   5        3.24        4.41      0.79 o 
  -4  21   5        6.37        5.49      0.92 o 
  -3  21   5       26.36       33.16      1.47 o 
  -2  21   5       11.78       13.82      1.24 o 
  -1  21   5       24.57       31.98      1.37 o 
   0  21   5       45.92       46.58      1.36 o 
   1  21   5      763.61      725.50     13.08 o 
   2  21   5       90.95       86.53      1.85 o 
   3  21   5       57.70       53.54      1.42 o 
   4  21   5       20.03       25.17      1.22 o 
  -4  22   5        4.50        3.62      0.86 o 
  -3  22   5        3.82        4.86      0.83 o 
  -2  22   5       30.76       29.98      1.32 o 
  -1  22   5      279.09      260.38      6.22 o 
   0  22   5       67.76       61.22      2.00 o 
   1  22   5       27.44       34.67      1.25 o 
   2  22   5        0.89        3.06      0.55 o 
   3  22   5        7.77       10.51      0.76 o 
   4  22   5       15.83       15.90      1.11 o 
  -4  23   5        0.10        0.00      1.04 o 
  -3  23   5       41.45       36.43      1.56 o 
  -2  23   5      175.71      156.77      4.06 o 
  -1  23   5      324.89      324.72      7.59 o 
   0  23   5      221.54      231.75      5.63 o 
   1  23   5       27.15       29.95      1.11 o 
   2  23   5       97.77       98.71      2.04 o 
   3  23   5       15.15       15.91      0.88 o 
  -4  24   5        4.51        2.63      0.78 o 
  -3  24   5        0.99        1.34      0.73 o 
  -2  24   5       47.81       44.17      1.66 o 
  -1  24   5      174.06      160.06      8.51 o 
   0  24   5      388.60      374.11      9.49 o 
   1  24   5       43.01       37.89      1.28 o 
   2  24   5        1.94        1.39      0.53 o 
   3  24   5        1.64        2.33      0.60 o 
  -4  25   5        1.99        3.54      0.88 o 
  -3  25   5       16.20       17.56      1.27 o 
  -2  25   5        1.61        0.41      0.68 o 
  -1  25   5       81.24       73.15      2.30 o 
   0  25   5        4.72        8.43      0.92 o 
   1  25   5       12.41        8.43      0.74 o 
   2  25   5       24.41       24.59      0.96 o 
   3  25   5        5.34        5.83      0.67 o 
  -4  26   5        0.61        0.14      0.78 o 
  -3  26   5       26.52       30.37      1.47 o 
  -2  26   5        0.93        0.00      0.63 o 
  -1  26   5      117.17      121.84      3.32 o 
   0  26   5      199.00      184.62      4.65 o 
   1  26   5       37.51       39.19      1.30 o 
   2  26   5       24.65       30.52      1.07 o 
   3  26   5       19.83       23.29      1.00 o 
  -4  27   5        0.05        0.90      0.90 o 
  -3  27   5        0.69        1.10      1.17 o 
  -2  27   5        3.89        6.19      0.88 o 
  -1  27   5       28.87       25.75      1.32 o 
   0  27   5        2.00        4.41      0.83 o 
   1  27   5       90.01       79.52      2.54 o 
   2  27   5        1.58        2.30      0.58 o 
   3  27   5        6.07        7.36      0.72 o 
  -3  28   5       19.55       17.01      1.27 o 
  -2  28   5       13.07       17.96      1.52 o 
  -1  28   5        0.04        0.97      0.68 o 
   0  28   5        3.63        6.29      0.88 o 
   1  28   5       61.20       63.05      2.15 o 
   2  28   5       10.62       10.63      0.76 o 
   3  28   5        4.24        5.12      0.69 o 
  -3  29   5        0.02        0.97      0.78 o 
  -2  29   5       38.45       32.93      1.56 o 
  -1  29   5       56.93       53.98      2.56 o 
   0  29   5       34.05       38.71      1.66 o 
   1  29   5        0.04        0.83      0.78 o 
   2  29   5       41.80       44.76      1.31 o 
   3  29   5       12.05       15.11      0.96 o 
  -3  30   5        0.07        0.17      0.83 o 
  -2  30   5       33.66       28.65      1.41 o 
  -1  30   5       18.81       20.33      1.22 o 
   0  30   5      116.39      104.62      3.67 o 
   1  30   5       10.57        9.88      1.08 o 
   2  30   5      220.27      228.72      4.05 o 
  -3  31   5        0.00        0.00      0.68 o 
  -2  31   5       41.09       44.21      1.81 o 
  -1  31   5        0.52        0.00      0.68 o 
   0  31   5        0.20        1.52      1.24 o 
   1  31   5        0.73        0.00      0.68 o 
   2  31   5       46.31       49.45      1.65 o 
  -3  32   5        0.71        0.62      0.88 o 
  -2  32   5       32.33       35.23      1.61 o 
  -1  32   5       10.41        9.37      1.52 o 
   0  32   5        0.01        0.00      0.73 o 
   1  32   5        6.29        6.84      0.98 o 
   2  32   5       30.62       27.26      1.25 o 
  -2  33   5        0.34        2.56      0.90 o 
  -1  33   5       14.04       15.35      2.21 o 
   0  33   5       27.40       30.83      1.56 o 
   1  33   5       24.45       26.31      1.51 o 
  -2  34   5        2.47        4.35      0.97 o 
  -1  34   5        0.80        0.76      0.68 o 
   0  34   5        0.95        1.45      0.83 o 
   1  34   5        0.09        0.33      0.83 o 
  -1  35   5        2.86        7.17      1.07 o 
   0  35   5        0.08        0.07      0.78 o 
   1  35   5        1.46        1.80      1.38 o 
  -1  36   5        9.52        8.49      1.08 o 
   0  36   5        3.59        4.50      0.97 o 
  -4   0   6       14.08       12.72      1.80 o 
  -2   0   6       10.47        6.06      1.31 o 
   0   0   6      558.29      534.56     11.88 o 
   2   0   6        5.89        7.60      1.38 o 
   4   0   6        7.77       15.20      1.93 o 
  -5   1   6       40.16       37.24      1.90 o 
  -4   1   6       29.74       38.87      1.86 o 
  -3   1   6       31.09       29.07      1.12 o 
  -2   1   6      150.15      140.94      2.55 o 
  -1   1   6      225.89      207.90      3.54 o 
   0   1   6       54.19       54.07      1.30 o 
   1   1   6       46.13       48.85      1.17 o 
   2   1   6        0.09        2.35      0.78 o 
   3   1   6       77.34       69.50      2.44 o 
   4   1   6       41.18       35.48      2.28 o 
  -5   2   6       23.57       24.45      1.71 o 
  -4   2   6       94.23       80.48      2.74 o 
  -3   2   6        1.85        2.87      0.89 o 
  -2   2   6       41.43       32.87      0.99 o 
  -1   2   6      328.04      348.50      5.64 o 
   0   2   6      372.95      349.43      5.65 o 
   1   2   6      296.18      292.29      4.78 o 
   2   2   6       32.34       30.63      1.47 o 
   3   2   6        6.97        9.42      1.08 o 
   4   2   6       40.23       44.69      1.95 o 
  -5   3   6       23.49       19.04      1.56 o 
  -4   3   6       35.64       28.70      1.66 o 
  -3   3   6      102.20       95.84      2.30 o 
  -2   3   6      212.77      198.79      3.40 o 
  -1   3   6      957.49      925.89     14.24 o 
   0   3   6       54.83       55.93      1.50 o 
   1   3   6       10.40       13.11      0.67 o 
   2   3   6        4.51        3.21      0.78 o 
   3   3   6       24.69       20.35      1.37 o 
   4   3   6       10.36        9.45      1.12 o 
  -5   4   6       19.81       18.86      1.55 o 
  -4   4   6        2.12        2.56      0.92 o 
  -3   4   6       22.56       24.30      1.53 o 
  -2   4   6      164.99      190.26      3.30 o 
  -1   4   6      143.54      147.35      2.68 o 
   0   4   6       60.64       67.69      1.49 o 
   1   4   6       89.40       83.67      2.08 o 
   2   4   6      211.36      206.23      5.19 o 
   3   4   6       14.06       10.27      1.08 o 
   4   4   6        2.14        3.18      0.98 o 
  -5   5   6        0.54        0.83      0.98 o 
  -4   5   6        0.00        5.93      1.02 o 
  -3   5   6        7.55       11.65      0.83 o 
  -2   5   6      229.80      225.73      3.82 o 
  -1   5   6        5.24       11.97      0.70 o 
   0   5   6      670.48      667.92     10.38 o 
   1   5   6      500.78      488.35      7.72 o 
   2   5   6       27.46       26.83      1.06 o 
   3   5   6        6.61        7.05      0.98 o 
   4   5   6       13.41       15.16      1.37 o 
  -5   6   6       31.18       31.63      1.81 o 
  -4   6   6      371.24      344.08      6.65 o 
  -3   6   6      247.41      220.33      4.43 o 
  -2   6   6      421.44      457.94      7.29 o 
  -1   6   6      428.85      423.06      6.76 o 
   0   6   6      154.09      154.97      2.75 o 
   1   6   6        4.90        5.89      0.54 o 
   2   6   6       35.69       35.78      1.37 o 
   3   6   6        0.14        0.00      0.68 o 
   4   6   6        0.64        0.00      0.78 o 
  -5   7   6        0.51        0.00      0.88 o 
  -4   7   6       27.73       46.73      1.92 o 
  -3   7   6       36.82       35.16      2.32 o 
  -2   7   6      388.19      400.59      7.49 o 
  -1   7   6      278.57      309.75      5.05 o 
   0   7   6        0.77        0.21      0.92 o 
   1   7   6      170.12      165.63      3.41 o 
   2   7   6      127.52      115.10      2.60 o 
   3   7   6        1.22        2.19      0.76 o 
   4   7   6        2.35        2.66      0.92 o 
  -5   8   6        5.70        4.52      1.06 o 
  -4   8   6        0.37        1.05      1.03 o 
  -3   8   6      344.87      306.25      6.71 o 
  -2   8   6       44.04       38.78      1.30 o 
  -1   8   6       90.31       94.66      1.88 o 
   0   8   6       24.36       21.88      0.81 o 
   1   8   6       12.96       16.68      0.89 o 
   2   8   6       77.71       71.37      1.83 o 
   3   8   6       11.87        7.07      1.73 o 
   4   8   6        2.11        2.56      0.98 o 
  -5   9   6        8.63        8.87      1.27 o 
  -4   9   6       36.04       46.04      1.50 o 
  -3   9   6       10.38       28.00      2.63 o 
  -2   9   6       16.01       16.55      0.94 o 
  -1   9   6       25.92       18.38      0.77 o 
   0   9   6       98.60      100.48      1.95 o 
   1   9   6        9.84        6.97      0.69 o 
   2   9   6       56.84       52.40      1.50 o 
   3   9   6       17.53       14.01      1.22 o 
   4   9   6       16.20       19.11      1.66 o 
  -5  10   6        6.03        5.97      1.59 o 
  -4  10   6       43.24       44.13      1.48 o 
  -3  10   6      279.69      272.82      5.40 o 
  -2  10   6       70.40       66.73      1.80 o 
  -1  10   6        3.81        4.35      0.53 o 
   0  10   6        2.30        1.93      0.50 o 
   1  10   6       57.46       49.10      1.41 o 
   2  10   6       83.26       70.75      1.83 o 
   3  10   6        4.81        8.53      1.08 o 
   4  10   6       30.91       34.05      1.81 o 
  -5  11   6        0.26        0.00      0.67 o 
  -4  11   6       34.47       39.90      1.38 o 
  -3  11   6      100.45       95.94      2.35 o 
  -2  11   6       49.33       45.75      1.47 o 
  -1  11   6       18.09       23.83      0.84 o 
   0  11   6        9.58       12.63      0.65 o 
   1  11   6      120.26      121.40      2.69 o 
   2  11   6       51.11       37.09      1.51 o 
   3  11   6       27.29       26.60      1.51 o 
   4  11   6        0.46        1.88      1.11 o 
  -5  12   6        4.94        3.80      1.25 o 
  -4  12   6        1.48        0.71      0.63 o 
  -3  12   6      260.49      259.52      5.16 o 
  -2  12   6        1.90        2.14      0.61 o 
  -1  12   6       39.69       37.52      1.22 o 
   0  12   6      153.76      147.88      2.65 o 
   1  12   6       14.19       28.81      1.09 o 
   2  12   6        0.29        1.05      0.73 o 
   3  12   6       11.38       15.46      2.83 o 
   4  12   6       11.81       13.36      1.45 o 
  -5  13   6        0.01        0.00      0.88 o 
  -4  13   6        4.54        9.08      0.85 o 
  -3  13   6        0.36        2.82      0.65 o 
  -2  13   6        0.07        0.82      0.84 o 
  -1  13   6       37.72       29.00      1.12 o 
   0  13   6        0.35        0.51      0.43 o 
   1  13   6      193.23      147.02      3.11 o 
   2  13   6      156.71      120.64      2.76 o 
   3  13   6       45.60       34.91      1.76 o 
   4  13   6        0.18        0.00      0.61 o 
  -4  14   6       13.50       12.32      0.94 o 
  -3  14   6        7.68        3.93      0.71 o 
  -2  14   6       35.49       49.42      1.97 o 
  -1  14   6        3.22        2.07      0.56 o 
   0  14   6       44.11       39.23      1.07 o 
   1  14   6      255.02      264.77      5.14 o 
   2  14   6      326.42      336.98      6.48 o 
   3  14   6        1.80        2.63      0.88 o 
   4  14   6        6.90        8.35      0.96 o 
  -4  15   6       17.82       10.82      0.87 o 
  -3  15   6       21.21       17.76      1.01 o 
  -2  15   6      953.83      925.85     16.62 o 
  -1  15   6        1.81        2.03      0.56 o 
   0  15   6      219.01      216.04      3.68 o 
   1  15   6       12.31       15.34      0.89 o 
   2  15   6       21.55       27.53      1.14 o 
   3  15   6       10.74       13.95      1.32 o 
  -4  16   6        2.73        1.71      0.69 o 
  -3  16   6       20.36       19.26      1.03 o 
  -2  16   6       63.55       78.62      2.76 o 
  -1  16   6       14.91       13.10      0.88 o 
   0  16   6      212.26      194.37      3.37 o 
   1  16   6        8.39       12.20      0.87 o 
   2  16   6       10.93       14.00      0.95 o 
   3  16   6       51.33       55.74      3.04 o 
  -4  17   6       27.00       31.92      1.34 o 
  -3  17   6        3.38        4.41      0.69 o 
  -2  17   6       16.12       12.19      0.89 o 
  -1  17   6       34.74       35.23      1.22 o 
   0  17   6        0.09        1.30      1.26 o 
   1  17   6        1.98       10.38      0.80 o 
   2  17   6      136.82      135.50      3.01 o 
   3  17   6       31.59       30.33      1.61 o 
  -4  18   6        1.03        1.12      0.91 o 
  -3  18   6        0.85        0.06      0.80 o 
  -2  18   6        5.85        3.86      0.91 o 
  -1  18   6        6.71        4.80      0.66 o 
   0  18   6       64.34       48.65      1.81 o 
   1  18   6      140.05      146.30      3.14 o 
   2  18   6        0.02        0.83      0.57 o 
   3  18   6        4.13        7.10      0.81 o 
  -4  19   6        3.38        2.75      0.91 o 
  -3  19   6        0.93        0.00      0.61 o 
  -2  19   6        0.38        0.75      1.02 o 
  -1  19   6      103.25       98.24      2.34 o 
   0  19   6      144.51      129.28      3.52 o 
   1  19   6        0.03        1.53      0.62 o 
   2  19   6        0.84        1.52      0.63 o 
   3  19   6        9.86       10.65      1.11 o 
  -4  20   6        0.25        0.00      0.69 o 
  -3  20   6       20.13       18.52      1.04 o 
  -2  20   6        0.58        0.83      0.58 o 
  -1  20   6        3.30        4.36      0.66 o 
   0  20   6        3.87        5.23      1.38 o 
   1  20   6       23.48       16.50      0.92 o 
   2  20   6        1.28        3.59      0.66 o 
   3  20   6      153.25      153.97      3.46 o 
  -4  21   6        8.72        5.37      1.07 o 
  -3  21   6        1.19        1.44      0.69 o 
  -2  21   6       37.44       36.37      1.33 o 
  -1  21   6        1.46        3.20      0.64 o 
   0  21   6       14.83       17.51      1.17 o 
   1  21   6        4.76        8.24      0.77 o 
   2  21   6        1.54        0.78      0.90 o 
   3  21   6        0.23        3.14      0.73 o 
  -4  22   6        0.85        1.43      0.75 o 
  -3  22   6        0.70        1.23      0.69 o 
  -2  22   6        1.58        1.86      0.58 o 
  -1  22   6        2.56        1.52      0.64 o 
   0  22   6       52.69       44.41      1.71 o 
   1  22   6        0.95        4.90      0.97 o 
   2  22   6       18.43       20.12      1.08 o 
   3  22   6       64.08       72.17      2.05 o 
  -3  23   6        0.26        0.00      0.75 o 
  -2  23   6        1.66        4.14      0.75 o 
  -1  23   6        0.00        0.76      0.58 o 
   0  23   6       13.95       18.02      1.17 o 
   1  23   6       21.67       21.78      2.07 o 
   2  23   6       19.19       18.76      1.09 o 
   3  23   6       31.67       28.30      1.30 o 
  -3  24   6        5.54       11.53      1.12 o 
  -2  24   6       12.50       11.77      0.90 o 
  -1  24   6      134.48      127.33      2.87 o 
   0  24   6        8.56        9.22      1.73 o 
   1  24   6        5.58       11.73      1.12 o 
   2  24   6        3.64        4.70      0.73 o 
  -3  25   6        4.43        2.90      0.88 o 
  -2  25   6        0.03        0.14      0.73 o 
  -1  25   6        4.11        6.24      0.92 o 
   0  25   6        0.98        2.56      0.78 o 
   1  25   6      116.26      111.87      3.28 o 
   2  25   6       38.57       44.17      1.54 o 
  -3  26   6        1.25        0.48      0.78 o 
  -2  26   6        2.84        5.37      1.11 o 
  -1  26   6        0.24        1.45      0.76 o 
   0  26   6       93.06       91.08      3.66 o 
   1  26   6       29.86       27.87      1.52 o 
   2  26   6       25.05       22.79      1.11 o 
  -3  27   6        0.07        0.62      0.78 o 
  -2  27   6       15.09       12.03      1.17 o 
  -1  27   6        4.12        3.64      0.88 o 
   0  27   6       75.04       67.47      2.63 o 
   1  27   6       69.71       79.41      2.63 o 
   2  27   6        6.94        5.39      1.04 o 
  -2  28   6        2.36        3.53      0.86 o 
  -1  28   6        8.63        6.84      0.98 o 
   0  28   6       18.77       20.18      1.32 o 
   1  28   6        1.56        2.97      0.88 o 
  -2  29   6       47.97       46.43      1.90 o 
  -1  29   6       15.38       15.98      1.27 o 
   0  29   6       13.13       16.71      1.32 o 
   1  29   6        0.74        0.20      1.38 o 
  -2  30   6       11.21       11.27      2.14 o 
  -1  30   6        4.80        4.94      1.04 o 
   0  30   6       64.21       76.16      2.59 o 
   1  30   6        0.29        4.34      0.92 o 
  -1  31   6        5.56        4.74      0.98 o 
   0  31   6       45.36       52.50      2.10 o 
  -3   0   7      165.86      146.93      5.95 o 
  -1   0   7      367.34      379.72      8.72 o 
   1   0   7        0.11        0.41      0.97 o 
   3   0   7        4.16        1.24      1.11 o 
  -4   1   7        7.68        9.42      1.87 o 
  -3   1   7       17.13       24.21      3.18 o 
  -2   1   7       46.72       54.21      1.61 o 
  -1   1   7      257.39      269.35      4.55 o 
   0   1   7       41.52       40.93      1.18 o 
   1   1   7       23.28       30.30      1.16 o 
   2   1   7        0.01        0.35      0.78 o 
   3   1   7       20.24       20.72      1.46 o 
  -4   2   7       61.78       61.80      2.44 o 
  -3   2   7       67.35       75.96      2.64 o 
  -2   2   7      276.82      287.71      4.84 o 
  -1   2   7      171.10      180.55      3.25 o 
   0   2   7       28.34       30.63      1.03 o 
   1   2   7       20.07       18.42      0.91 o 
   2   2   7        3.37        3.24      0.83 o 
   3   2   7       26.64       35.23      1.76 o 
  -4   3   7        0.35        1.93      0.98 o 
  -3   3   7        1.69        3.81      0.98 o 
  -2   3   7       16.73       23.61      1.08 o 
  -1   3   7      137.85      133.87      2.52 o 
   0   3   7      149.89      161.80      2.94 o 
   1   3   7       19.64       15.61      0.95 o 
   2   3   7        4.38        6.02      1.11 o 
   3   3   7        4.43       10.99      1.17 o 
  -4   4   7       13.56        7.12      1.17 o 
  -3   4   7        8.47       11.94      0.94 o 
  -2   4   7       22.78       26.15      1.14 o 
  -1   4   7       56.57       55.83      1.40 o 
   0   4   7      465.36      450.76      7.23 o 
   1   4   7        0.18        0.00      0.50 o 
   2   4   7        3.55        0.48      0.76 o 
   3   4   7       34.83       34.23      1.76 o 
  -4   5   7        1.44        2.21      1.02 o 
  -3   5   7        0.01        0.85      0.67 o 
  -2   5   7        2.87        1.88      0.63 o 
  -1   5   7        0.68        0.90      0.53 o 
   0   5   7       39.64       49.37      1.31 o 
   1   5   7       19.21       17.49      0.94 o 
   2   5   7       11.70       17.72      1.27 o 
   3   5   7        1.04        3.42      1.04 o 
  -4   6   7        0.15        0.00      0.88 o 
  -3   6   7       39.92       34.02      1.32 o 
  -2   6   7        0.45        0.00      0.57 o 
  -1   6   7        0.00        1.51      0.53 o 
   0   6   7       25.13       23.77      0.96 o 
   1   6   7        6.59        5.43      0.65 o 
   2   6   7       35.20       26.02      2.07 o 
   3   6   7       18.72       23.86      1.66 o 
  -4   7   7       26.89       22.39      2.14 o 
  -3   7   7      111.73      120.56      2.80 o 
  -2   7   7        2.55        3.66      0.69 o 
  -1   7   7      374.50      380.54      6.22 o 
   0   7   7      330.87      325.47      5.38 o 
   1   7   7       23.77       20.80      1.01 o 
   2   7   7        2.07        2.83      0.88 o 
   3   7   7        3.62        3.42      1.02 o 
  -4   8   7        0.03        1.70      1.02 o 
  -3   8   7       27.43       33.63      1.32 o 
  -2   8   7        5.95        5.13      0.71 o 
  -1   8   7        3.14        8.23      0.76 o 
   0   8   7        5.40        8.20      0.65 o 
   1   8   7        4.52       14.76      0.89 o 
   2   8   7       71.08       85.08      3.11 o 
   3   8   7        9.58       16.93      1.47 o 
  -4   9   7        3.32        5.60      1.12 o 
  -3   9   7        0.01        1.49      0.69 o 
  -2   9   7        0.04        0.99      0.61 o 
  -1   9   7       10.10       12.05      0.88 o 
   0   9   7       27.74       30.56      1.04 o 
   1   9   7        0.20        1.87      0.61 o 
   2   9   7        0.04        3.05      1.73 o 
   3   9   7        2.08        3.15      0.92 o 
  -4  10   7       83.70       75.37      2.10 o 
  -3  10   7       45.74       41.93      1.46 o 
  -2  10   7       33.88       34.48      1.30 o 
  -1  10   7       30.06       30.47      1.19 o 
   0  10   7       60.89       72.58      1.89 o 
   1  10   7      118.16      112.72      2.61 o 
   2  10   7        0.75        1.52      0.78 o 
   3  10   7       54.00       59.52      2.35 o 
  -4  11   7       18.48       19.61      1.14 o 
  -3  11   7       60.18       54.42      1.98 o 
  -2  11   7       35.85       32.45      1.26 o 
  -1  11   7       11.40       11.23      0.85 o 
   0  11   7        2.18        0.74      0.56 o 
   1  11   7        0.72        2.15      0.61 o 
   2  11   7       13.16       17.89      1.32 o 
   3  11   7        0.72        2.19      0.92 o 
  -4  12   7        5.94        6.57      0.85 o 
  -3  12   7        0.28        2.30      1.06 o 
  -2  12   7        4.66        6.86      0.77 o 
  -1  12   7        0.23        0.00      0.56 o 
   0  12   7        1.31        0.46      0.56 o 
   1  12   7       78.90       92.25      2.26 o 
   2  12   7        6.90        7.68      1.45 o 
   3  12   7        3.66        5.82      1.07 o 
  -4  13   7        7.54       16.50      1.48 o 
  -3  13   7       74.30       67.45      1.96 o 
  -2  13   7        0.05        0.28      0.65 o 
  -1  13   7       21.28       20.04      0.98 o 
   0  13   7        8.96       10.14      1.02 o 
   1  13   7      162.43      183.32      4.11 o 
   2  13   7        6.22        8.97      1.12 o 
   3  13   7        8.24        8.15      1.12 o 
  -4  14   7      141.06      150.68      3.44 o 
  -3  14   7       13.02       19.87      1.13 o 
  -2  14   7       45.81       38.16      1.43 o 
  -1  14   7        4.46        7.74      0.80 o 
   0  14   7       43.63       37.78      1.61 o 
   1  14   7       37.05       35.08      1.27 o 
   2  14   7        6.51        2.49      0.67 o 
  -3  15   7        0.33        0.83      0.71 o 
  -2  15   7       27.36       22.86      1.16 o 
  -1  15   7        9.20       10.13      0.82 o 
   0  15   7        1.38        3.47      0.78 o 
   1  15   7        7.18        8.37      0.83 o 
   2  15   7        7.11        9.04      0.89 o 
  -3  16   7       54.11       62.45      1.93 o 
  -2  16   7       20.42       19.26      1.11 o 
  -1  16   7        0.95        0.93      0.58 o 
   0  16   7       22.56       21.64      1.32 o 
   1  16   7       29.89       30.44      1.25 o 
   2  16   7       33.14       35.75      1.35 o 
  -3  17   7      157.13      166.10      3.67 o 
  -2  17   7       19.25       22.08      1.16 o 
  -1  17   7        0.19        0.00      0.56 o 
   0  17   7        9.68       13.45      1.12 o 
   1  17   7        1.24        0.00      0.88 o 
   2  17   7        2.37        1.75      0.66 o 
  -3  18   7        6.50       10.54      0.95 o 
  -2  18   7        6.92        4.05      0.77 o 
  -1  18   7       10.49       10.02      0.85 o 
   0  18   7        0.02        0.35      0.68 o 
   1  18   7        0.24        1.46      0.73 o 
   2  18   7       16.52       14.57      1.01 o 
  -3  19   7       49.38       58.46      2.05 o 
  -2  19   7       93.86      109.02      2.66 o 
  -1  19   7       28.78       27.57      1.17 o 
   0  19   7       40.93       42.04      1.71 o 
   1  19   7       15.89       13.18      1.16 o 
   2  19   7       11.97       12.69      1.00 o 
  -3  20   7       71.33       77.76      2.20 o 
  -2  20   7       68.24       78.23      2.15 o 
  -1  20   7       22.61       25.20      1.41 o 
   0  20   7        4.39        4.58      0.92 o 
   1  20   7       14.97       17.50      1.32 o 
   2  20   7       16.33       23.34      1.70 o 
  -3  21   7        0.03        2.65      0.94 o 
  -2  21   7        5.97        9.67      0.90 o 
  -1  21   7        7.27        7.23      0.98 o 
   0  21   7       13.72       18.84      1.32 o 
   1  21   7       14.18       10.67      1.12 o 
  -2  22   7       54.12       68.18      1.96 o 
  -1  22   7        2.84        5.05      0.98 o 
   0  22   7        0.20        1.17      1.11 o 
   1  22   7        2.81        2.41      0.83 o 
  -2  23   7       84.18       76.50      2.12 o 
  -1  23   7       95.88      111.09      3.27 o 
   0  23   7        0.02        0.73      0.73 o 
   1  23   7       20.93       19.81      1.36 o 
  -2  24   7        0.31        1.18      0.69 o 
  -1  24   7       38.06       44.31      1.86 o 
   0  24   7       12.88       16.57      1.32 o 
   1  24   7        0.56        0.00      0.73 o 
  -1  25   7        4.69        9.23      1.17 o 
   0  25   7       55.54       52.26      2.05 o 
  -1  26   7       41.90       45.93      1.95 o 
   0  26   7        2.21        2.02      0.97 o 
  -2   0   8       69.83       78.39      3.73 o 
   0   0   8       51.00       64.54      2.35 o 
   2   0   8      243.33      298.39     10.52 o 
  -3   1   8       13.59       15.26      1.41 o 
  -2   1   8       10.76       12.66      1.27 o 
  -1   1   8       59.04       59.14      1.50 o 
   0   1   8        0.75        2.97      0.58 o 
   1   1   8        0.06        0.41      0.78 o 
   2   1   8       17.34       32.97      1.81 o 
  -3   2   8       12.39       12.86      1.37 o 
  -2   2   8       14.65       15.00      1.32 o 
  -1   2   8        1.85        0.79      0.55 o 
   0   2   8       33.40       32.67      1.28 o 
   1   2   8        2.42        0.90      0.78 o 
   2   2   8        0.54        1.38      0.92 o 
  -3   3   8        3.91        5.93      1.17 o 
  -2   3   8       44.67       40.21      2.06 o 
  -1   3   8       34.44       37.28      1.38 o 
   0   3   8        0.10        0.00      0.58 o 
   1   3   8       11.68       13.69      1.27 o 
   2   3   8       10.36       15.08      1.37 o 
  -3   4   8       10.15        8.84      1.22 o 
  -2   4   8        1.86        2.58      0.74 o 
  -1   4   8        4.19        1.91      0.69 o 
   0   4   8       15.28       17.38      1.06 o 
   1   4   8        1.47        0.28      0.78 o 
   2   4   8       22.29       26.22      1.66 o 
  -3   5   8       14.29       14.58      1.37 o 
  -2   5   8        0.27        0.35      0.69 o 
  -1   5   8       10.96       11.82      0.93 o 
   0   5   8        1.76        1.96      0.66 o 
   1   5   8       12.18       11.54      1.17 o 
   2   5   8        0.00        1.64      1.59 o 
  -3   6   8        0.02        0.00      0.92 o 
  -2   6   8        1.18        2.86      0.71 o 
  -1   6   8        5.64        6.03      0.80 o 
   0   6   8        0.91        1.34      0.65 o 
   1   6   8       10.22       15.16      1.27 o 
   2   6   8        0.62        1.37      0.92 o 
  -3   7   8        0.11        0.00      1.38 o 
  -2   7   8       38.64       42.50      1.52 o 
  -1   7   8        1.50        2.21      0.72 o 
   0   7   8        3.13        4.90      0.74 o 
   1   7   8        1.40        3.08      0.92 o 
  -3   8   8       36.19       38.47      2.49 o 
  -2   8   8       33.00       33.38      1.38 o 
  -1   8   8       51.88       56.49      1.73 o 
   0   8   8        1.27        0.00      0.68 o 
   1   8   8        1.58        1.81      0.90 o 
  -3   9   8       15.49       16.53      1.12 o 
  -2   9   8        7.94        7.79      0.90 o 
  -1   9   8       45.77       50.57      1.65 o 
   0   9   8        8.92        8.57      0.98 o 
   1   9   8        1.72        0.55      1.17 o 
  -2  10   8       23.46       24.02      1.49 o 
  -1  10   8      142.06      145.64      3.27 o 
   0  10   8        8.15       11.50      1.08 o 
   1  10   8        0.51        0.08      0.61 o 
  -2  11   8       21.97       23.16      1.21 o 
  -1  11   8       14.04       15.30      1.06 o 
   0  11   8       23.07       21.56      1.32 o 
   1  11   8        0.50        0.66      0.63 o 
  -2  12   8        9.75       10.59      0.95 o 
  -1  12   8        2.35        2.76      0.88 o 
   0  12   8       13.53       13.42      1.22 o 
   1  12   8       13.45       11.59      0.95 o 
  -2  13   8       14.51       12.46      1.01 o 
  -1  13   8        2.51        2.57      2.07 o 
   0  13   8       11.17       13.27      1.22 o 
   1  13   8        7.90        7.99      1.02 o 
  -2  14   8        0.39        0.75      0.66 o 
  -1  14   8       33.17       38.20      1.76 o 
   0  14   8        2.30        4.33      0.92 o 
   1  14   8        3.05        4.95      0.96 o 
  -2  15   8       13.23       17.44      1.14 o 
  -1  15   8       14.79       25.02      1.47 o 
   0  15   8       99.96      108.42      3.87 o 
  -1  16   8        0.24        0.00      1.11 o 
   0  16   8        0.35        2.14      1.17 o 
  -1  17   8        3.36        5.65      1.02 o 
   0  17   8        2.14        2.61      0.92 o 
                                                 
